# Supplementary material for: Bis(quinoline-2-carboxyl­ato-κ2 N,O)lead(II)
Source: Acta Crystallogr Sect E Struct Rep Online. 2010 Jul 17;66(Pt 8):m946. doi: 10.1107/S1600536810027509 (PMC3007439; doi:10.1107/S1600536810027509)
Supplement: Supplementary file 1 [file e-66-0m946-sup1.cif]

##############################################################################
###                                                                        ###
###        Electronic paper (Acta Crystallographica Section E)             ###
###                                                                        ###
##############################################################################
#                                                                            #
# This CIF contains the data in a paper accepted for publication in Acta     #
# Crystallographica Section E. It conforms to the requirements of Notes      #
# for Authors for Section E, and has been peer reviewed under the auspices   #
# of the IUCr Commission on Journals.                                        #
#                                                                            #
# Full details of the Crystallographic Information File format               #
# are given in the paper "The Crystallographic Information File (CIF):       #
# a New Standard Archive File for Crystallography" by S. R. Hall, F. H.      #
# Allen and I. D. Brown [Acta Cryst. (1991), A47, 655-685].                  #
#                                                                            #
# The current version of the core CIF dictionary is obtainable from          #
# ftp://ftp.iucr.org/pub/cif_core.dic. The current version number is 2.4.    #
#                                                                            #
# Software is freely available for graphical display of the structure(s) in  #
# this CIF.  For information consult the CIF home page http://www.iucr.org/  #
# cif/home.html                                                              #
#                                                                            #
# This file may be used for bona fide research purposes within the           #
# scientific community so long as proper attribution is given to the journal # 
# article from which it was obtained.                                        #
#                                                                            #
##############################################################################
                                             
data_global
_audit_creation_method     SHELXL-97
_journal_date_recd_electronic     2010-07-11
_journal_date_accepted     2010-07-11
_journal_name_full     'Acta Crystallographica, Section E'
_journal_year     2010
_journal_volume     66
_journal_issue      8
_journal_page_first     m946
_journal_page_last     m946
_journal_paper_category     QM
_journal_coeditor_code     XU2797
_publ_contact_author
;
     Dr. Seik Weng Ng
     Department of Chemistry
     University of Malaya
     50603 Kuala Lumpur
     Malaysia
;
_publ_contact_author_email     seikweng@um.edu.my
_publ_contact_author_fax     '03 7967 4193'
_publ_contact_author_phone     '03 7967 6778'
_publ_section_title
;
Bis(quinoline-2-carboxylato-\k^2^<i>N</i>,<i>O</i>)lead(II)
;
loop_
    _publ_author_name
    _publ_author_address
    'Mohammadnezhad, Gholamhossein'
;
Department of Chemistry
General Campus
Shahid Beheshti University
Tehran 1983963113
Iran
;
    'Ghanbarpour, Ali Reza'
;
Department of Chemistry
General Campus
Shahid Beheshti University
Tehran 1983963113
Iran
;
    'Amini, Mostafa M.'
;
Department of Chemistry
General Campus
Shahid Beheshti University
Tehran 1983963113
Iran
;
    'Ng, Seik Weng'
;
Department of Chemistry
University of Malaya
50603 Kuala Lumpur
Malaysia
;
_publ_section_synopsis     .
data_I
_audit_creation_method     SHELXL-97
_chemical_name_systematic
;
Bis(quinoline-2-carboxylato-\k^2^<i>N</i>,<i>O</i>)lead(II)
;
_chemical_name_common     ?
_chemical_formula_moiety     'C20 H12 N2 O4 Pb'
_chemical_formula_sum     'C20 H12 N2 O4 Pb'
_chemical_formula_iupac     '[Pb (C10 H6 N1 O2)2]'
_chemical_formula_weight     551.51
_chemical_melting_point     ?
_symmetry_cell_setting     monoclinic
_symmetry_space_group_name_H-M     'P 21/c'
_symmetry_space_group_name_Hall     '-P 2ybc'
loop_
    _symmetry_equiv_pos_as_xyz
    'x, y, z'
    '-x, y+1/2, -z+1/2'
    '-x, -y, -z'
    'x, -y-1/2, z-1/2'
_cell_length_a     16.4510(15)
_cell_length_b     7.2895(7)
_cell_length_c     14.1877(13)
_cell_angle_alpha     90.00
_cell_angle_beta     108.9810(10)
_cell_angle_gamma     90.00
_cell_volume     1608.9(3)
_cell_formula_units_Z     4
_cell_measurement_reflns_used     3819
_cell_measurement_theta_min     2.6
_cell_measurement_theta_max     28.3
_cell_measurement_temperature     100(2)
_exptl_crystal_description     Prism
_exptl_crystal_colour     Colorless
_exptl_crystal_size_max     0.15
_exptl_crystal_size_mid     0.10
_exptl_crystal_size_min     0.05
_exptl_crystal_density_diffrn     2.277
_exptl_crystal_density_meas     ?
_exptl_crystal_density_method     'not measured'
_exptl_crystal_F_000     1040
_exptl_absorpt_coefficient_mu     10.518
_exptl_absorpt_correction_type     multi-scan
_exptl_absorpt_process_details     '(SADABS; Sheldrick, 1996)'
_exptl_absorpt_correction_T_min     0.3014
_exptl_absorpt_correction_T_max     0.6213
_diffrn_ambient_temperature     100(2)
_diffrn_radiation_type     MoK\a
_diffrn_radiation_wavelength     0.71073
_diffrn_radiation_source     'fine-focus sealed tube'
_diffrn_radiation_monochromator     graphite
_diffrn_measurement_device_type     'Bruker SMART APEX'
_diffrn_measurement_method     '\w scans'
_diffrn_detector_area_resol_mean     ?
_diffrn_reflns_number     9758
_diffrn_reflns_av_R_equivalents     0.0325
_diffrn_reflns_av_sigmaI/netI     0.0403
_diffrn_reflns_theta_min     1.31
_diffrn_reflns_theta_max     27.50
_diffrn_reflns_theta_full     27.50
_diffrn_measured_fraction_theta_max     0.991
_diffrn_measured_fraction_theta_full     0.991
_diffrn_reflns_limit_h_min     -12
_diffrn_reflns_limit_h_max     21
_diffrn_reflns_limit_k_min     -8
_diffrn_reflns_limit_k_max     9
_diffrn_reflns_limit_l_min     -18
_diffrn_reflns_limit_l_max     18
_diffrn_standards_number     0
_diffrn_standards_interval_count     0
_diffrn_standards_interval_time     0
_diffrn_standards_decay_%     0
_reflns_number_total     3669
_reflns_number_gt     3119
_reflns_threshold_expression     I>2\s(I)
_refine_ls_structure_factor_coef     Fsqd
_refine_ls_matrix_type     full
_refine_ls_R_factor_all     0.0346
_refine_ls_R_factor_gt     0.0255
_refine_ls_wR_factor_gt     0.0546
_refine_ls_wR_factor_ref     0.0578
_refine_ls_goodness_of_fit_ref     1.025
_refine_ls_restrained_S_all     1.025
_refine_ls_number_reflns     3669
_refine_ls_number_parameters     244
_refine_ls_number_restraints     6
_refine_ls_hydrogen_treatment     constr
_refine_ls_weighting_scheme     calc
_refine_ls_weighting_details
         'calc w=1/[\s^2^(Fo^2^)+(0.0278P)^2^+0.2749P] where P=(Fo^2^+2Fc^2^)/3'
_atom_sites_solution_hydrogens     geom
_atom_sites_solution_primary     direct
_atom_sites_solution_secondary     difmap
_refine_ls_shift/su_max     0.002
_refine_ls_shift/su_mean     0.000
_refine_diff_density_max     1.636
_refine_diff_density_min     -0.925
_refine_ls_extinction_method     none
_refine_ls_extinction_coef     ?
loop_
    _atom_type_symbol
    _atom_type_description
    _atom_type_scat_dispersion_real
    _atom_type_scat_dispersion_imag
    _atom_type_scat_source
    'C' 'C' 0.0033 0.0016
                         'International Tables Vol C Tables 4.2.6.8 and 6.1.1.4'
    'H' 'H' 0.0000 0.0000
                         'International Tables Vol C Tables 4.2.6.8 and 6.1.1.4'
    'N' 'N' 0.0061 0.0033
                         'International Tables Vol C Tables 4.2.6.8 and 6.1.1.4'
    'O' 'O' 0.0106 0.0060
                         'International Tables Vol C Tables 4.2.6.8 and 6.1.1.4'
    'Pb' 'Pb' -3.3944 10.1111
                         'International Tables Vol C Tables 4.2.6.8 and 6.1.1.4'
_computing_data_collection     'APEX2 (Bruker, 2009)'
_computing_cell_refinement     'SAINT (Bruker, 2009)'
_computing_data_reduction     'SAINT (Bruker, 2009)'
_computing_structure_solution     'SHELXS97 (Sheldrick, 2008)'
_computing_structure_refinement     'SHELXL97 (Sheldrick, 2008)'
_computing_molecular_graphics     'X-SEED (Barbour, 2001)'
_computing_publication_material     'publCIF (Westrip, 2010)'
loop_
    _atom_site_type_symbol
    _atom_site_label
    _atom_site_fract_x
    _atom_site_fract_y
    _atom_site_fract_z
    _atom_site_U_iso_or_equiv
    _atom_site_adp_type
    _atom_site_calc_flag
    _atom_site_refinement_flags
    _atom_site_occupancy
    _atom_site_disorder_assembly
    _atom_site_disorder_group
    Pb Pb1 0.747914(11) 0.70412(2) 0.535665(12) 0.00980(6) Uani d . 1 . .
    O O1 0.7953(2) 0.6837(4) 0.4000(2) 0.0147(7) Uani d . 1 . .
    O O2 0.7691(2) 0.6491(5) 0.2362(2) 0.0184(7) Uani d . 1 . .
    O O3 0.7075(2) 1.0028(4) 0.4949(2) 0.0144(7) Uani d . 1 . .
    O O4 0.7419(2) 1.2990(4) 0.4913(3) 0.0196(7) Uani d . 1 . .
    N N1 0.6232(2) 0.6704(5) 0.3714(3) 0.0107(8) Uani d . 1 . .
    N N2 0.8766(2) 0.9163(5) 0.5793(3) 0.0114(8) Uani d . 1 . .
    C C1 0.7447(3) 0.6590(6) 0.3111(3) 0.0126(10) Uani d . 1 . .
    C C2 0.6487(3) 0.6425(6) 0.2937(3) 0.0103(9) Uani d . 1 . .
    C C3 0.5919(3) 0.6023(6) 0.1978(3) 0.0131(9) Uani d . 1 . .
    H H3 0.6131 0.5808 0.1439 0.016 Uiso calc R 1 . .
    C C4 0.5058(3) 0.5948(6) 0.1835(3) 0.0138(9) Uani d . 1 . .
    H H4 0.4663 0.5701 0.1191 0.017 Uiso calc R 1 . .
    C C5 0.4753(3) 0.6238(6) 0.2649(3) 0.0136(9) Uani d . 1 . .
    C C6 0.3874(3) 0.6160(6) 0.2565(3) 0.0155(10) Uani d . 1 . .
    H H6 0.3456 0.5914 0.1936 0.019 Uiso calc R 1 . .
    C C7 0.3621(3) 0.6437(6) 0.3383(4) 0.0176(10) Uani d . 1 . .
    H H7 0.3029 0.6358 0.3320 0.021 Uiso calc R 1 . .
    C C8 0.4233(3) 0.6839(6) 0.4319(4) 0.0159(10) Uani d . 1 . .
    H H8 0.4049 0.7041 0.4880 0.019 Uiso calc R 1 . .
    C C9 0.5090(3) 0.6940(6) 0.4427(3) 0.0152(10) Uani d . 1 . .
    H H9 0.5496 0.7228 0.5058 0.018 Uiso calc R 1 . .
    C C10 0.5372(3) 0.6615(6) 0.3599(3) 0.0087(9) Uani d U 1 . .
    C C11 0.7614(3) 1.1369(6) 0.5093(3) 0.0134(10) Uani d . 1 . .
    C C12 0.8565(3) 1.0885(6) 0.5515(3) 0.0104(9) Uani d . 1 . .
    C C13 0.9195(3) 1.2240(6) 0.5577(3) 0.0138(10) Uani d . 1 . .
    H H13 0.9031 1.3456 0.5356 0.017 Uiso calc R 1 . .
    C C14 1.0048(3) 1.1769(6) 0.5963(3) 0.0146(10) Uani d . 1 . .
    H H14 1.0480 1.2657 0.6002 0.018 Uiso calc R 1 . .
    C C15 1.0278(3) 0.9972(6) 0.6300(3) 0.0126(9) Uani d . 1 . .
    C C16 1.1143(3) 0.9387(6) 0.6713(3) 0.0155(10) Uani d . 1 . .
    H H16 1.1597 1.0243 0.6805 0.019 Uiso calc R 1 . .
    C C17 1.1325(3) 0.7599(7) 0.6981(3) 0.0169(10) Uani d . 1 . .
    H H17 1.1907 0.7213 0.7233 0.020 Uiso calc R 1 . .
    C C18 1.0664(3) 0.6316(7) 0.6888(3) 0.0141(10) Uani d . 1 . .
    H H18 1.0803 0.5082 0.7093 0.017 Uiso calc R 1 . .
    C C19 0.9823(3) 0.6841(6) 0.6505(3) 0.0136(10) Uani d . 1 . .
    H H19 0.9379 0.5973 0.6446 0.016 Uiso calc R 1 . .
    C C20 0.9612(3) 0.8672(6) 0.6195(3) 0.0093(9) Uani d . 1 . .
loop_
    _atom_site_aniso_label
    _atom_site_aniso_U_11
    _atom_site_aniso_U_22
    _atom_site_aniso_U_33
    _atom_site_aniso_U_12
    _atom_site_aniso_U_13
    _atom_site_aniso_U_23
    Pb1 0.00792(9) 0.01030(9) 0.01183(8) -0.00087(7) 0.00412(6) 0.00058(7)
    O1 0.0075(17) 0.0208(19) 0.0172(16) -0.0020(14) 0.0061(13) -0.0022(13)
    O2 0.0192(19) 0.0226(18) 0.0175(16) 0.0033(15) 0.0117(14) -0.0028(14)
    O3 0.0095(17) 0.0113(17) 0.0208(16) -0.0028(14) 0.0028(14) -0.0009(13)
    O4 0.020(2) 0.0117(17) 0.0315(19) 0.0039(15) 0.0149(15) 0.0054(15)
    N1 0.012(2) 0.0061(18) 0.0169(18) -0.0005(15) 0.0080(16) 0.0009(14)
    N2 0.014(2) 0.0097(19) 0.0115(17) -0.0021(16) 0.0052(15) -0.0014(14)
    C1 0.013(3) 0.008(2) 0.020(2) 0.0001(18) 0.009(2) 0.0037(17)
    C2 0.007(2) 0.006(2) 0.017(2) 0.0002(17) 0.0025(18) 0.0001(16)
    C3 0.014(2) 0.013(2) 0.013(2) -0.0032(19) 0.0045(18) -0.0013(18)
    C4 0.015(3) 0.007(2) 0.015(2) -0.0004(19) -0.0009(18) 0.0007(17)
    C5 0.014(3) 0.010(2) 0.016(2) 0.000(2) 0.0039(19) 0.0010(18)
    C6 0.012(3) 0.013(2) 0.019(2) 0.001(2) 0.0007(19) 0.0007(19)
    C7 0.010(3) 0.015(2) 0.026(3) 0.000(2) 0.004(2) 0.0054(19)
    C8 0.013(3) 0.012(2) 0.023(2) 0.001(2) 0.007(2) 0.0040(19)
    C9 0.014(3) 0.013(2) 0.016(2) 0.001(2) 0.0012(19) 0.0003(18)
    C10 0.005(2) 0.005(2) 0.014(2) -0.0006(16) 0.0015(17) 0.0007(15)
    C11 0.017(3) 0.013(2) 0.012(2) 0.005(2) 0.0062(19) 0.0029(17)
    C12 0.013(2) 0.012(2) 0.0087(19) 0.0034(18) 0.0066(17) -0.0013(16)
    C13 0.019(3) 0.008(2) 0.014(2) 0.001(2) 0.0065(19) 0.0034(17)
    C14 0.015(3) 0.013(2) 0.017(2) -0.0075(19) 0.0074(19) -0.0052(18)
    C15 0.014(2) 0.013(2) 0.013(2) -0.0028(19) 0.0073(18) -0.0023(17)
    C16 0.010(2) 0.017(2) 0.020(2) -0.0033(19) 0.0052(19) -0.0039(19)
    C17 0.012(3) 0.021(3) 0.016(2) 0.004(2) 0.0020(19) -0.0007(18)
    C18 0.012(3) 0.015(2) 0.015(2) 0.001(2) 0.0041(19) 0.0008(18)
    C19 0.013(2) 0.014(2) 0.013(2) -0.003(2) 0.0024(18) -0.0011(18)
    C20 0.007(2) 0.013(2) 0.0096(19) -0.0013(18) 0.0049(17) -0.0030(17)
loop_
    _geom_bond_atom_site_label_1
    _geom_bond_atom_site_label_2
    _geom_bond_site_symmetry_2
    _geom_bond_distance
    _geom_bond_publ_flag
    Pb1 O1 . 2.304(3) yes
    Pb1 O2 4_576 2.952(3) yes
    Pb1 O3 . 2.295(3) yes
    Pb1 O4 1_545 3.014(3) yes
    Pb1 N1 . 2.567(4) yes
    Pb1 N2 . 2.531(4) yes
    O1 C1 . 1.279(6) ?
    O2 C1 . 1.255(5) ?
    O3 C11 . 1.290(6) ?
    O4 C11 . 1.229(5) ?
    N1 C2 . 1.318(6) ?
    N1 C10 . 1.370(6) ?
    N2 C12 . 1.325(5) ?
    N2 C20 . 1.368(6) ?
    C1 C2 . 1.521(6) ?
    C2 C3 . 1.408(6) ?
    C3 C4 . 1.366(6) ?
    C3 H3 . 0.9500 ?
    C4 C5 . 1.416(6) ?
    C4 H4 . 0.9500 ?
    C5 C6 . 1.413(6) ?
    C5 C10 . 1.427(6) ?
    C6 C7 . 1.370(6) ?
    C6 H6 . 0.9500 ?
    C7 C8 . 1.412(7) ?
    C7 H7 . 0.9500 ?
    C8 C9 . 1.370(7) ?
    C8 H8 . 0.9500 ?
    C9 C10 . 1.417(6) ?
    C9 H9 . 0.9500 ?
    C11 C12 . 1.525(6) ?
    C12 C13 . 1.413(6) ?
    C13 C14 . 1.373(7) ?
    C13 H13 . 0.9500 ?
    C14 C15 . 1.404(6) ?
    C14 H14 . 0.9500 ?
    C15 C16 . 1.417(6) ?
    C15 C20 . 1.419(6) ?
    C16 C17 . 1.363(6) ?
    C16 H16 . 0.9500 ?
    C17 C18 . 1.408(7) ?
    C17 H17 . 0.9500 ?
    C18 C19 . 1.366(6) ?
    C18 H18 . 0.9500 ?
    C19 C20 . 1.413(6) ?
    C19 H19 . 0.9500 ?
loop_
    _geom_angle_atom_site_label_1
    _geom_angle_atom_site_label_2
    _geom_angle_atom_site_label_3
    _geom_angle_site_symmetry_1
    _geom_angle_site_symmetry_3
    _geom_angle
    _geom_angle_publ_flag
    O3 Pb1 O1 . . 89.98(11) ?
    O3 Pb1 N2 . . 68.45(11) ?
    O1 Pb1 N2 . . 76.13(11) ?
    O3 Pb1 N1 . . 77.38(11) ?
    O1 Pb1 N1 . . 67.90(11) ?
    N2 Pb1 N1 . . 129.71(11) ?
    O3 Pb1 O2 . 4_576 80.37(10) ?
    O1 Pb1 O2 . 4_576 149.57(10) ?
    N2 Pb1 O2 . 4_576 73.48(10) ?
    N1 Pb1 O2 . 4_576 135.90(11) ?
    O3 Pb1 O4 . 1_545 152.83(10) ?
    O1 Pb1 O4 . 1_545 76.09(10) ?
    N2 Pb1 O4 . 1_545 128.16(11) ?
    N1 Pb1 O4 . 1_545 75.78(10) ?
    O2 Pb1 O4 4_576 1_545 122.81(9) ?
    C1 O1 Pb1 . . 122.9(3) ?
    C11 O3 Pb1 . . 123.4(3) ?
    C2 N1 C10 . . 119.3(4) ?
    C2 N1 Pb1 . . 113.3(3) ?
    C10 N1 Pb1 . . 127.0(3) ?
    C12 N2 C20 . . 119.6(4) ?
    C12 N2 Pb1 . . 113.4(3) ?
    C20 N2 Pb1 . . 126.7(3) ?
    O2 C1 O1 . . 123.9(4) ?
    O2 C1 C2 . . 117.3(4) ?
    O1 C1 C2 . . 118.8(4) ?
    N1 C2 C3 . . 123.3(4) ?
    N1 C2 C1 . . 116.6(4) ?
    C3 C2 C1 . . 120.1(4) ?
    C4 C3 C2 . . 118.8(4) ?
    C4 C3 H3 . . 120.6 ?
    C2 C3 H3 . . 120.6 ?
    C3 C4 C5 . . 119.9(4) ?
    C3 C4 H4 . . 120.0 ?
    C5 C4 H4 . . 120.0 ?
    C6 C5 C4 . . 123.3(4) ?
    C6 C5 C10 . . 119.0(4) ?
    C4 C5 C10 . . 117.8(4) ?
    C7 C6 C5 . . 120.5(4) ?
    C7 C6 H6 . . 119.7 ?
    C5 C6 H6 . . 119.7 ?
    C6 C7 C8 . . 120.5(5) ?
    C6 C7 H7 . . 119.8 ?
    C8 C7 H7 . . 119.8 ?
    C9 C8 C7 . . 120.6(5) ?
    C9 C8 H8 . . 119.7 ?
    C7 C8 H8 . . 119.7 ?
    C8 C9 C10 . . 120.1(4) ?
    C8 C9 H9 . . 120.0 ?
    C10 C9 H9 . . 120.0 ?
    N1 C10 C9 . . 119.8(4) ?
    N1 C10 C5 . . 120.9(4) ?
    C9 C10 C5 . . 119.3(4) ?
    O4 C11 O3 . . 125.2(4) ?
    O4 C11 C12 . . 118.0(4) ?
    O3 C11 C12 . . 116.8(4) ?
    N2 C12 C13 . . 122.4(4) ?
    N2 C12 C11 . . 117.5(4) ?
    C13 C12 C11 . . 120.1(4) ?
    C14 C13 C12 . . 118.9(4) ?
    C14 C13 H13 . . 120.5 ?
    C12 C13 H13 . . 120.5 ?
    C13 C14 C15 . . 119.8(4) ?
    C13 C14 H14 . . 120.1 ?
    C15 C14 H14 . . 120.1 ?
    C14 C15 C16 . . 123.0(4) ?
    C14 C15 C20 . . 118.3(4) ?
    C16 C15 C20 . . 118.6(4) ?
    C17 C16 C15 . . 120.2(4) ?
    C17 C16 H16 . . 119.9 ?
    C15 C16 H16 . . 119.9 ?
    C16 C17 C18 . . 121.1(5) ?
    C16 C17 H17 . . 119.5 ?
    C18 C17 H17 . . 119.5 ?
    C19 C18 C17 . . 120.1(5) ?
    C19 C18 H18 . . 119.9 ?
    C17 C18 H18 . . 119.9 ?
    C18 C19 C20 . . 120.2(4) ?
    C18 C19 H19 . . 119.9 ?
    C20 C19 H19 . . 119.9 ?
    N2 C20 C19 . . 119.4(4) ?
    N2 C20 C15 . . 121.0(4) ?
    C19 C20 C15 . . 119.6(4) ?
loop_
    _geom_torsion_atom_site_label_1
    _geom_torsion_atom_site_label_2
    _geom_torsion_atom_site_label_3
    _geom_torsion_atom_site_label_4
    _geom_torsion_site_symmetry_1
    _geom_torsion_site_symmetry_2
    _geom_torsion_site_symmetry_3
    _geom_torsion_site_symmetry_4
    _geom_torsion
    _geom_torsion_publ_flag
    O3 Pb1 O1 C1 . . . . -79.2(3) ?
    N2 Pb1 O1 C1 . . . . -147.0(3) ?
    N1 Pb1 O1 C1 . . . . -2.8(3) ?
    O2 Pb1 O1 C1 4_576 . . . -149.9(3) ?
    O4 Pb1 O1 C1 1_545 . . . 77.2(3) ?
    O1 Pb1 O3 C11 . . . . -74.7(3) ?
    N2 Pb1 O3 C11 . . . . 0.4(3) ?
    N1 Pb1 O3 C11 . . . . -142.0(3) ?
    O2 Pb1 O3 C11 4_576 . . . 76.3(3) ?
    O4 Pb1 O3 C11 1_545 . . . -132.9(3) ?
    O3 Pb1 N1 C2 . . . . 100.8(3) ?
    O1 Pb1 N1 C2 . . . . 5.6(3) ?
    N2 Pb1 N1 C2 . . . . 53.2(3) ?
    O2 Pb1 N1 C2 4_576 . . . 162.2(3) ?
    O4 Pb1 N1 C2 1_545 . . . -75.0(3) ?
    O3 Pb1 N1 C10 . . . . -85.8(3) ?
    O1 Pb1 N1 C10 . . . . 179.0(4) ?
    N2 Pb1 N1 C10 . . . . -133.3(3) ?
    O2 Pb1 N1 C10 4_576 . . . -24.3(4) ?
    O4 Pb1 N1 C10 1_545 . . . 98.5(3) ?
    O3 Pb1 N2 C12 . . . . -3.8(3) ?
    O1 Pb1 N2 C12 . . . . 91.8(3) ?
    N1 Pb1 N2 C12 . . . . 46.9(3) ?
    O2 Pb1 N2 C12 4_576 . . . -89.8(3) ?
    O4 Pb1 N2 C12 1_545 . . . 151.2(2) ?
    O3 Pb1 N2 C20 . . . . -178.2(3) ?
    O1 Pb1 N2 C20 . . . . -82.6(3) ?
    N1 Pb1 N2 C20 . . . . -127.5(3) ?
    O2 Pb1 N2 C20 4_576 . . . 95.9(3) ?
    O4 Pb1 N2 C20 1_545 . . . -23.2(4) ?
    Pb1 O1 C1 O2 . . . . 179.4(3) ?
    Pb1 O1 C1 C2 . . . . 0.1(5) ?
    C10 N1 C2 C3 . . . . -0.4(6) ?
    Pb1 N1 C2 C3 . . . . 173.6(3) ?
    C10 N1 C2 C1 . . . . 178.5(4) ?
    Pb1 N1 C2 C1 . . . . -7.5(5) ?
    O2 C1 C2 N1 . . . . -173.8(4) ?
    O1 C1 C2 N1 . . . . 5.5(6) ?
    O2 C1 C2 C3 . . . . 5.2(6) ?
    O1 C1 C2 C3 . . . . -175.5(4) ?
    N1 C2 C3 C4 . . . . 1.2(7) ?
    C1 C2 C3 C4 . . . . -177.7(4) ?
    C2 C3 C4 C5 . . . . -1.1(7) ?
    C3 C4 C5 C6 . . . . -179.2(4) ?
    C3 C4 C5 C10 . . . . 0.4(7) ?
    C4 C5 C6 C7 . . . . 179.4(5) ?
    C10 C5 C6 C7 . . . . -0.2(7) ?
    C5 C6 C7 C8 . . . . 1.2(7) ?
    C6 C7 C8 C9 . . . . -0.7(7) ?
    C7 C8 C9 C10 . . . . -0.9(7) ?
    C2 N1 C10 C9 . . . . -179.1(4) ?
    Pb1 N1 C10 C9 . . . . 7.8(5) ?
    C2 N1 C10 C5 . . . . -0.4(6) ?
    Pb1 N1 C10 C5 . . . . -173.5(3) ?
    C8 C9 C10 N1 . . . . -179.5(4) ?
    C8 C9 C10 C5 . . . . 1.9(6) ?
    C6 C5 C10 N1 . . . . -180.0(4) ?
    C4 C5 C10 N1 . . . . 0.4(6) ?
    C6 C5 C10 C9 . . . . -1.3(6) ?
    C4 C5 C10 C9 . . . . 179.1(4) ?
    Pb1 O3 C11 O4 . . . . -177.6(3) ?
    Pb1 O3 C11 C12 . . . . 2.8(5) ?
    C20 N2 C12 C13 . . . . 2.8(6) ?
    Pb1 N2 C12 C13 . . . . -172.1(3) ?
    C20 N2 C12 C11 . . . . -178.7(3) ?
    Pb1 N2 C12 C11 . . . . 6.5(4) ?
    O4 C11 C12 N2 . . . . 173.9(4) ?
    O3 C11 C12 N2 . . . . -6.5(6) ?
    O4 C11 C12 C13 . . . . -7.6(6) ?
    O3 C11 C12 C13 . . . . 172.1(4) ?
    N2 C12 C13 C14 . . . . -1.7(6) ?
    C11 C12 C13 C14 . . . . 179.8(4) ?
    C12 C13 C14 C15 . . . . -0.9(7) ?
    C13 C14 C15 C16 . . . . -179.5(4) ?
    C13 C14 C15 C20 . . . . 2.3(6) ?
    C14 C15 C16 C17 . . . . -176.7(4) ?
    C20 C15 C16 C17 . . . . 1.5(6) ?
    C15 C16 C17 C18 . . . . -2.4(7) ?
    C16 C17 C18 C19 . . . . 1.5(7) ?
    C17 C18 C19 C20 . . . . 0.3(7) ?
    C12 N2 C20 C19 . . . . 179.0(4) ?
    Pb1 N2 C20 C19 . . . . -6.9(5) ?
    C12 N2 C20 C15 . . . . -1.3(6) ?
    Pb1 N2 C20 C15 . . . . 172.8(3) ?
    C18 C19 C20 N2 . . . . 178.6(4) ?
    C18 C19 C20 C15 . . . . -1.1(6) ?
    C14 C15 C20 N2 . . . . -1.3(6) ?
    C16 C15 C20 N2 . . . . -179.5(4) ?
    C14 C15 C20 C19 . . . . 178.5(4) ?
    C16 C15 C20 C19 . . . . 0.2(6) ?
