# Supplementary material for: Bis(quinoline-2-carboxyl­ato-κ2 N,O)lead(II)
Source: Acta Crystallogr Sect E Struct Rep Online. 2010 Jul 17;66(Pt 8):m946. doi: 10.1107/S1600536810027509 (PMC3007439; doi:10.1107/S1600536810027509)
Supplement: Supplementary file 2 [file e-66-0m946-Isup2.hkl]

# 
# h,k,l, Fc-squared, Fo-squared, sigma(Fo-squared) and status flag 
# 
data_I
_shelx_title '  P21/c' 
_shelx_refln_list_code          4 
_shelx_F_calc_maximum      392.61 
_exptl_crystal_F_000      1040.00 
_reflns_d_resolution_high  0.7697 
 
loop_ 
 _symmetry_equiv_pos_as_xyz 
 'x, y, z' 
 '-x, y+1/2, -z+1/2' 
 '-x, -y, -z' 
 'x, -y-1/2, z-1/2' 
 
_cell_length_a    16.4510 
_cell_length_b     7.2895 
_cell_length_c    14.1877 
_cell_angle_alpha  90.000 
_cell_angle_beta  108.981 
_cell_angle_gamma  90.000 
 
_shelx_F_squared_multiplier     1.000 
 
loop_ 
 _refln_index_h 
 _refln_index_k 
 _refln_index_l 
 _refln_F_squared_calc 
 _refln_F_squared_meas 
 _refln_F_squared_sigma 
 _refln_observed_status 
   1   0   0        4.66      -20.02     13.34 o 
   2   0   0    61351.75    61751.32   1022.03 o 
   3   0   0      118.13      428.63     50.84 o 
   4   0   0   111416.33   113243.33   1876.10 o 
   5   0   0      108.09      192.33     42.08 o 
   6   0   0    83807.06    87087.07   1475.36 o 
   7   0   0       13.67       20.74     97.82 o 
   8   0   0   114263.91   119901.05   2911.21 o 
   9   0   0     1029.83     1083.54     81.99 o 
  10   0   0    45273.57    47181.12   1159.18 o 
  11   0   0      144.99      169.60    165.29 o 
  12   0   0    30159.57    31635.06    996.08 o 
  13   0   0     1215.55     1485.52    248.65 o 
  14   0   0    24591.26    24577.67    863.54 o 
  15   0   0     1373.33     1006.56    240.54 o 
  16   0   0    26611.12    27572.15    970.82 o 
  17   0   0      559.90      559.01    238.42 o 
  18   0   0    25377.78    27297.40   1002.32 o 
  19   0   0      578.79      977.16    297.21 o 
  20   0   0    14121.92    12699.54    681.21 o 
   1   1   0    81607.39    82450.44    960.43 o 
   2   1   0     1478.48     1621.51     44.80 o 
   3   1   0    97629.88    97708.58   1320.11 o 
   4   1   0      214.19      350.47     34.02 o 
   5   1   0    76601.69    75815.54   1305.96 o 
   6   1   0     1602.59     1982.47     79.93 o 
   7   1   0    36545.88    36234.40    590.37 o 
   8   1   0       77.04      148.81     43.70 o 
   9   1   0    54040.06    55483.00    709.56 o 
  10   1   0       68.28       79.39     49.26 o 
  11   1   0    22444.15    23778.15    427.66 o 
  12   1   0     1613.08     1576.39    281.29 o 
  13   1   0    31455.08    31751.42    719.55 o 
  14   1   0      738.21      891.99    159.36 o 
  15   1   0    22237.19    22850.88    595.69 o 
  16   1   0      932.68      949.67    257.22 o 
  17   1   0    15072.84    15361.86    492.75 o 
  18   1   0     1052.21     1110.61    201.01 o 
  19   1   0    15104.96    15969.56    770.76 o 
  20   1   0     1404.78     2069.11    367.54 o 
   0   2   0   101859.70   104247.21   1729.90 o 
   1   2   0      172.70      318.86     40.88 o 
   2   2   0    53513.40    54695.10    662.44 o 
   3   2   0       27.17       92.02     24.54 o 
   4   2   0    66166.56    67149.57    814.78 o 
   5   2   0      979.63     1079.93     54.93 o 
   6   2   0    51874.49    50885.17   1487.86 o 
   7   2   0      328.50      474.34     52.60 o 
   8   2   0    42999.18    43340.82    595.38 o 
   9   2   0       72.44       98.68     49.62 o 
  10   2   0    34358.52    34496.18    484.58 o 
  11   2   0     1564.55     1569.66     89.93 o 
  12   2   0    31197.88    31488.36   2507.04 o 
  13   2   0      424.97      320.06    112.68 o 
  15   2   0     2050.21     1978.27    331.66 o 
  16   2   0    18950.40    20483.89    862.14 o 
  17   2   0     1564.36     1353.80    323.38 o 
  18   2   0    14417.52    14154.80    739.48 o 
  19   2   0     1539.78     1911.58    389.01 o 
   1   3   0    22881.76    22372.10    369.83 o 
   2   3   0      191.95      236.91     32.01 o 
   3   3   0    27453.04    27851.56    375.18 o 
   4   3   0        7.74       23.23     28.81 o 
   5   3   0    20088.26    20228.32    327.65 o 
   6   3   0       11.61       27.97     43.90 o 
   7   3   0    14428.28    14230.24    241.55 o 
   8   3   0       10.10       12.53     32.39 o 
   9   3   0    18225.31    18422.73    305.47 o 
  10   3   0     1138.48     1153.06     86.53 o 
  11   3   0    10754.45    11084.82    229.26 o 
  12   3   0      119.27      298.84    215.67 o 
  13   3   0    10628.12    11201.22    603.07 o 
  14   3   0       41.25       19.88    224.23 o 
  15   3   0     9567.89    10308.54    610.11 o 
  16   3   0      499.81      696.90    288.31 o 
  17   3   0     6952.29     7803.85    576.46 o 
  18   3   0      800.57     1281.02    359.32 o 
  19   3   0     4715.89     5460.28    552.85 o 
   0   4   0      351.61      377.56     63.81 o 
   1   4   0     1504.33     1637.56    100.68 o 
   2   4   0    11490.02    12034.66    205.46 o 
   3   4   0      121.87      176.01     38.59 o 
   4   4   0     8653.07     8865.13    170.11 o 
   5   4   0     1445.10     1562.88     77.07 o 
   6   4   0     6017.45     6331.40    146.18 o 
   7   4   0     3020.41     3129.78    112.99 o 
   8   4   0     1927.90     1864.70    131.32 o 
   9   4   0      148.85      110.68     79.24 o 
  10   4   0     2444.94     2781.85    215.26 o 
  11   4   0      581.99      497.92    114.61 o 
  12   4   0     3805.82     3667.25    395.55 o 
  13   4   0      402.88      284.90    243.69 o 
  14   4   0     2637.16     2805.90    392.15 o 
  15   4   0      105.35      -55.91    251.41 o 
  16   4   0     2453.25     2639.60    410.03 o 
  17   4   0      868.67      771.88    315.53 o 
  18   4   0     2280.97     2550.94    434.81 o 
   1   5   0       62.43       59.51     45.34 o 
   2   5   0      243.81      281.80     50.80 o 
   3   5   0      541.53      592.65     65.36 o 
   4   5   0        0.90        8.94     69.21 o 
   5   5   0      360.03      300.83     83.50 o 
   6   5   0       60.73       52.29    107.56 o 
   7   5   0      624.01      755.71    108.28 o 
   8   5   0       79.40      157.36     89.29 o 
   9   5   0       19.66       13.69     84.94 o 
  10   5   0      290.71      286.88    101.17 o 
  11   5   0      964.61      800.80    136.34 o 
  12   5   0       41.08     -193.46    213.14 o 
  13   5   0      299.16      297.21    270.80 o 
  14   5   0       85.84      455.54    290.33 o 
  15   5   0      262.73      191.24    295.55 o 
  16   5   0       35.76      -41.15    294.11 o 
  17   5   0      382.04      527.58    315.33 o 
   0   6   0     5521.55     5323.63    410.28 o 
   1   6   0      130.34      199.70     60.37 o 
   2   6   0     1701.90     1819.84    134.61 o 
   3   6   0     1770.42     1871.49    192.39 o 
   4   6   0     6205.82     6140.21    227.89 o 
   5   6   0     1128.67     1141.43    179.04 o 
   6   6   0      698.26      746.29    116.50 o 
   7   6   0      111.75      123.42     97.73 o 
   8   6   0      530.11      724.38    124.66 o 
   9   6   0       40.47      -33.77    100.66 o 
  10   6   0      862.21     1057.37    145.02 o 
  11   6   0      807.81      789.83    148.35 o 
  12   6   0      328.44      293.29    261.81 o 
  13   6   0       83.59     -367.54    245.03 o 
  14   6   0      411.47       32.41    299.35 o 
  15   6   0      239.77      375.15    330.10 o 
   1   7   0     7150.39     8017.61    564.42 o 
   2   7   0       16.21       67.31    142.20 o 
   3   7   0     4408.46     4701.15    273.79 o 
   4   7   0       14.71      186.45     99.72 o 
   5   7   0     4095.10     4511.23    230.73 o 
   6   7   0       59.54      -11.10    104.36 o 
   7   7   0     3020.49     3317.86    217.29 o 
   8   7   0       80.47       65.68    116.87 o 
   9   7   0     6526.89     6294.66    279.53 o 
  10   7   0      501.42      591.70    202.44 o 
  11   7   0     1565.54     1712.09    189.42 o 
  12   7   0       44.57      102.53    268.19 o 
  13   7   0     2230.89     2212.52    411.06 o 
   0   8   0     7590.81     7354.73    559.46 o 
   1   8   0        0.05       22.67    168.90 o 
   2   8   0     8217.48     8995.71    430.92 o 
   3   8   0      182.51       15.32    165.06 o 
   4   8   0     8769.72     8490.94    424.53 o 
   5   8   0       22.54      161.34    175.63 o 
   6   8   0     6978.67     6865.71    295.86 o 
   7   8   0      329.58      494.85    142.19 o 
   8   8   0     9033.00     9390.96    345.13 o 
   9   8   0       81.55       99.71    140.96 o 
  10   8   0     4172.10     4545.10    345.44 o 
   1   9   0    10824.83    10823.74    512.78 o 
   2   9   0       10.24      301.93    215.22 o 
   3   9   0     8360.12     9060.04    478.23 o 
   4   9   0       14.39      -44.69    201.88 o 
   5   9   0     9318.25     9520.73    490.05 o 
   6   9   0       19.43      140.93    211.10 o 
 -20   1   1      838.98      322.93    269.91 o 
 -19   1   1      609.85      453.73    184.03 o 
 -18   1   1     1159.29      926.50    191.23 o 
 -17   1   1      801.44      512.77    210.08 o 
 -16   1   1     2148.79     2295.66    220.62 o 
 -15   1   1     1012.94     1107.83    172.76 o 
 -14   1   1     3382.22     3659.43    357.11 o 
 -13   1   1      838.12      824.29    153.40 o 
 -12   1   1     2593.96     3306.99    379.42 o 
 -11   1   1      464.21      470.26    123.15 o 
 -10   1   1     4695.28     4666.54    113.89 o 
  -9   1   1      774.28      852.54     52.09 o 
  -8   1   1     1449.86     1382.98     71.10 o 
  -7   1   1     2120.18     2378.84     82.59 o 
  -6   1   1     4780.56     5066.36    103.16 o 
  -5   1   1     1411.59     1565.81     81.96 o 
  -4   1   1     4410.00     4142.68    142.16 o 
  -3   1   1        8.42       79.03     51.80 o 
  -2   1   1     4717.45     4723.10    174.96 o 
  -1   1   1     2110.80     2074.29     48.28 o 
   0   1   1      526.91      705.38     47.89 o 
   1   1   1     7417.25     7649.01    134.79 o 
   2   1   1     6859.86     7207.91    138.57 o 
   3   1   1        6.12      135.57     32.29 o 
   4   1   1     7832.73     7842.03    159.82 o 
   5   1   1      558.68      685.66     46.70 o 
   6   1   1     9466.61     9287.28    272.72 o 
   7   1   1     1733.68     2001.45     91.97 o 
   8   1   1     4035.04     3876.80    120.72 o 
   9   1   1      110.50       95.01     49.64 o 
  10   1   1     4698.32     4723.05    133.93 o 
  11   1   1     1585.36     1611.83    118.21 o 
  12   1   1     7012.76     7480.78    542.87 o 
  13   1   1      117.87       65.61    127.74 o 
  14   1   1     1462.77     1884.05    199.49 o 
  15   1   1       49.69       51.46    139.60 o 
  16   1   1     2349.67     2638.41    244.21 o 
  17   1   1       52.14      219.12    162.61 o 
  18   1   1     1832.02     1734.46    347.30 o 
  19   1   1      764.44      656.96    288.58 o 
 -20   2   1      517.00      547.23    305.93 o 
 -19   2   1     5270.17     5579.42    527.18 o 
 -18   2   1      601.45      298.68    257.38 o 
 -17   2   1     4217.49     3902.36    428.90 o 
 -16   2   1     2991.78     2710.96    471.45 o 
 -15   2   1     4537.31     4458.94    273.99 o 
 -14   2   1       78.65       95.70    131.12 o 
 -13   2   1    10667.46    10537.65    357.63 o 
 -12   2   1     2163.26     1855.02    402.37 o 
 -11   2   1     6381.18     6293.88    172.53 o 
 -10   2   1     2223.71     2056.53    131.32 o 
  -9   2   1    14941.42    15986.63    494.74 o 
  -8   2   1     1927.26     2397.74     91.89 o 
  -7   2   1     4895.56     4723.18    178.48 o 
  -6   2   1      582.90      652.87     49.18 o 
  -5   2   1    12575.85    12455.18    229.44 o 
  -4   2   1      725.02      883.99     64.98 o 
  -3   2   1    21043.21    20598.67    281.38 o 
  -2   2   1      201.89      294.39     31.24 o 
  -1   2   1    82492.41    83676.71   1156.05 o 
   0   2   1    20670.85    21880.85    288.15 o 
   1   2   1     2966.80     2750.05    131.04 o 
   2   2   1      820.97      939.15     61.12 o 
   3   2   1    37778.05    37146.01    556.36 o 
   4   2   1     3824.87     4021.89     95.50 o 
   5   2   1    19394.09    18986.07    276.10 o 
   6   2   1      279.79      286.86     63.72 o 
   7   2   1    24538.79    24684.90    356.47 o 
   8   2   1       91.72      113.33     48.23 o 
   9   2   1    15060.52    15095.23    259.40 o 
  10   2   1        4.31       72.97     56.59 o 
  11   2   1    11604.79    11635.13    230.33 o 
  12   2   1     1478.87     1439.77    166.46 o 
  13   2   1     5917.16     5851.98    279.81 o 
  14   2   1        8.57        7.70    234.05 o 
  15   2   1     8117.49     8843.77    561.94 o 
  16   2   1        6.90       48.60    224.21 o 
  17   2   1     6676.20     7314.70    554.74 o 
  18   2   1       42.14     -257.99    238.82 o 
  19   2   1     4773.82     5773.49    548.47 o 
 -19   3   1     1537.98      742.31    312.47 o 
 -18   3   1    10464.08    10547.32    667.15 o 
 -17   3   1     3580.84     3973.37    452.32 o 
 -16   3   1    10127.81    10912.80    642.46 o 
 -15   3   1     1347.72     1526.10    315.18 o 
 -14   3   1    12572.90    12100.21    637.27 o 
 -13   3   1     4762.46     4762.41    255.75 o 
 -12   3   1    10778.26    10551.90    674.51 o 
 -11   3   1     3450.17     3399.61    133.32 o 
 -10   3   1    16644.51    16302.01    283.16 o 
  -9   3   1     3281.98     3159.82    124.76 o 
  -8   3   1    18662.63    18040.08    344.73 o 
  -7   3   1     2395.23     2190.55    226.40 o 
  -6   3   1    20628.78    19972.61    300.82 o 
  -5   3   1      652.89      690.15     52.92 o 
  -4   3   1    37081.17    38547.50    504.67 o 
  -3   3   1     1477.80     1778.68    130.23 o 
  -2   3   1    34971.59    35195.41    459.42 o 
  -1   3   1     1250.54     1288.37     78.91 o 
   0   3   1    82955.68    84826.99   1021.72 o 
   1   3   1     4417.94     5157.50    110.78 o 
   2   3   1    48831.01    49055.04    613.76 o 
   3   3   1      186.45      170.59     66.87 o 
   4   3   1    37294.50    37023.09    727.75 o 
   5   3   1      144.37      269.53     43.59 o 
   6   3   1    38179.64    38717.21    571.80 o 
   7   3   1      223.29      322.41     57.65 o 
   8   3   1    30837.76    31673.25    527.39 o 
   9   3   1      149.47      308.35     63.46 o 
  10   3   1    18866.08    19095.65    596.65 o 
  11   3   1       61.23      115.21     79.46 o 
  12   3   1    13636.10    13890.16    656.20 o 
  13   3   1       11.16      -97.26    199.30 o 
  14   3   1    11435.68    12882.79    673.54 o 
  15   3   1        1.67       -4.20    246.63 o 
  16   3   1    11871.73    13644.54    725.26 o 
  17   3   1       11.83      203.87    262.14 o 
  18   3   1    11692.16    11782.61    714.41 o 
 -18   4   1     1109.20      763.06    330.29 o 
 -17   4   1    14047.70    14745.31    783.30 o 
 -16   4   1     4062.25     4736.43    497.00 o 
 -15   4   1    13931.73    15110.79    756.62 o 
 -14   4   1     3406.83     3334.89    413.65 o 
 -13   4   1    16178.67    16488.96    754.08 o 
 -12   4   1     3545.50     3459.93    383.07 o 
 -11   4   1    15955.64    15855.64    354.94 o 
 -10   4   1     1700.37     1681.99    128.14 o 
  -9   4   1    27605.68    26993.05    499.77 o 
  -8   4   1     1537.24     1555.45     90.28 o 
  -7   4   1    20864.68    20126.24    320.95 o 
  -6   4   1     1057.21      993.07     92.89 o 
  -5   4   1    28761.14    28988.05    414.84 o 
  -4   4   1     1727.68     1808.87     84.27 o 
  -3   4   1    32330.18    31761.51    439.18 o 
  -2   4   1      108.43      213.72     50.73 o 
  -1   4   1    55340.16    55983.36    799.52 o 
   0   4   1     1072.99     1199.88     64.47 o 
   1   4   1    32595.96    31346.80    515.89 o 
   2   4   1      164.03      207.78     51.84 o 
   3   4   1    38962.80    39131.80    518.65 o 
   4   4   1     1449.28     1447.48    104.89 o 
   5   4   1    40136.41    39452.78    702.82 o 
   6   4   1     1240.14     1496.75    174.37 o 
   7   4   1    36506.58    35191.82    602.84 o 
   8   4   1     2802.88     3028.23    161.01 o 
   9   4   1    27043.66    27101.66    507.38 o 
  10   4   1      296.10      258.39    128.62 o 
  11   4   1    15540.68    15444.26    675.37 o 
  12   4   1      816.63      994.24    270.58 o 
  13   4   1    20518.44    21528.15    890.05 o 
  14   4   1      112.61     -103.68    243.31 o 
  15   4   1    16559.66    18641.11    859.49 o 
  16   4   1        0.50     -246.93    265.89 o 
  17   4   1    12246.21    12686.50    747.33 o 
 -17   5   1     4989.08     3593.84    488.12 o 
 -16   5   1    17481.94    18277.79    882.41 o 
 -15   5   1     2321.70     2075.90    397.68 o 
 -14   5   1    17428.22    17908.08    838.44 o 
 -13   5   1     6695.81     6852.68    525.76 o 
 -12   5   1    19848.91    19729.34    839.06 o 
 -11   5   1     2173.00     1700.01    297.73 o 
 -10   5   1    37248.23    37422.54    670.38 o 
  -9   5   1     3487.42     3756.66    309.04 o 
  -8   5   1    28591.68    28246.66    535.91 o 
  -7   5   1     2064.72     2241.70    153.37 o 
  -6   5   1    34797.68    35160.17    617.13 o 
  -5   5   1     2428.48     2329.89    126.39 o 
  -4   5   1    31966.20    31601.27    457.43 o 
  -3   5   1       88.94      164.96     50.89 o 
  -2   5   1    43904.27    44306.76    599.27 o 
  -1   5   1     3646.00     3802.94    124.44 o 
   0   5   1    57148.28    59036.36    900.18 o 
   1   5   1      434.59      507.52     76.70 o 
   2   5   1    34717.68    35514.80    494.82 o 
   3   5   1     3640.84     3830.64    167.00 o 
   4   5   1    40632.00    40610.34    681.25 o 
   5   5   1     1988.87     2123.36    141.36 o 
   6   5   1    35813.55    35136.88    635.04 o 
   7   5   1      439.68      572.91    102.15 o 
   8   5   1    49633.72    49280.37    821.87 o 
   9   5   1      455.42      641.16    110.93 o 
  10   5   1    20239.09    21582.06    461.74 o 
  11   5   1     1578.54     1699.16    155.34 o 
  12   5   1    24700.49    23862.58    947.43 o 
  13   5   1       62.36      510.14    276.98 o 
  14   5   1    20388.77    19493.42    890.67 o 
  15   5   1      224.12      477.13    321.79 o 
  16   5   1    16729.31    18367.14    903.61 o 
 -15   6   1    11785.38    12376.61    743.22 o 
 -14   6   1     3384.11     4019.26    495.75 o 
 -13   6   1    14778.58    14091.98    739.95 o 
 -12   6   1     2747.41     2803.73    393.22 o 
 -11   6   1    12095.48    12607.04    358.87 o 
 -10   6   1     3659.97     3563.22    210.26 o 
  -9   6   1    17571.31    18581.54    434.11 o 
  -8   6   1     3843.26     3997.65    215.34 o 
  -7   6   1    21211.28    21434.68    460.99 o 
  -6   6   1     1057.24     1038.38    128.21 o 
  -5   6   1    29140.60    29238.91    555.94 o 
  -4   6   1     4316.80     4454.05    201.20 o 
  -3   6   1    17205.88    17292.42    380.79 o 
  -2   6   1      691.14      811.13     78.69 o 
  -1   6   1    22177.36    22510.04    430.33 o 
   0   6   1     4620.47     4877.16    336.55 o 
   1   6   1    35604.52    35400.18    622.88 o 
   2   6   1     1569.03     1905.76    146.31 o 
   3   6   1    25550.12    26321.55    852.37 o 
   4   6   1      681.94      896.85    115.42 o 
   5   6   1    22134.82    22446.41    466.33 o 
   6   6   1      724.94      978.70    127.46 o 
   7   6   1    17826.10    18221.34    520.35 o 
   8   6   1     1590.08     1724.32    161.06 o 
   9   6   1    20715.00    21600.10    499.35 o 
  10   6   1      155.20      122.20    111.64 o 
  11   6   1    15310.75    16513.34    422.53 o 
  12   6   1      201.41      612.28    283.71 o 
  13   6   1    14502.72    13293.51    732.31 o 
  14   6   1      134.68     -209.38    280.08 o 
  15   6   1    11115.47    11382.46    734.85 o 
 -13   7   1     2112.10     1987.73    390.11 o 
 -12   7   1    10963.25    11533.86    670.64 o 
 -11   7   1     2500.80     2406.67    209.51 o 
 -10   7   1    13482.98    13834.26    397.79 o 
  -9   7   1     3128.33     3348.76    221.13 o 
  -8   7   1    15583.79    15336.11    407.26 o 
  -7   7   1     3142.89     3082.95    268.65 o 
  -6   7   1    18135.96    18535.39    439.05 o 
  -5   7   1     1665.37     1803.21    157.70 o 
  -4   7   1    27503.54    26830.18    540.91 o 
  -3   7   1     3160.89     3342.49    433.02 o 
  -2   7   1    23722.96    23694.78    658.92 o 
  -1   7   1     2319.73     3103.45    579.31 o 
   0   7   1    20057.29    20844.17    611.94 o 
   1   7   1     1457.23     1327.95    204.54 o 
   2   7   1    21420.18    21629.06    463.65 o 
   3   7   1      291.38      265.49    103.44 o 
   4   7   1    31628.28    31173.59    606.25 o 
   5   7   1     1386.54     1523.66    166.11 o 
   6   7   1    17296.78    17224.20    423.66 o 
   7   7   1      176.52      279.32    121.09 o 
   8   7   1    12830.53    13378.12    380.37 o 
   9   7   1       90.18      268.91    127.35 o 
  10   7   1    11591.49    11267.39    691.45 o 
  11   7   1      907.76     1237.08    174.64 o 
  12   7   1    12813.17    12045.66    706.60 o 
  13   7   1       65.88       57.99    299.61 o 
 -11   8   1     5080.99     5495.75    324.99 o 
 -10   8   1     2967.38     2820.31    230.87 o 
  -9   8   1     7224.71     7201.35    318.05 o 
  -8   8   1     1236.58     1072.82    168.42 o 
  -7   8   1     8643.80     8305.11    422.98 o 
  -6   8   1     1069.68     1094.10    223.11 o 
  -5   8   1     8560.99     8713.98    428.42 o 
  -4   8   1     1346.51     1660.46    249.05 o 
  -3   8   1     6401.90     7213.95    399.46 o 
  -2   8   1      949.33      665.67    205.94 o 
  -1   8   1     7955.97     8414.80    421.32 o 
   0   8   1     1128.98     1346.27    226.03 o 
   1   8   1     8577.49     8738.10    425.35 o 
   2   8   1     2091.82     2548.49    280.60 o 
   3   8   1     9592.65     9637.62    443.90 o 
   4   8   1      153.51      204.20    184.55 o 
   5   8   1     7513.68     7842.54    302.12 o 
   6   8   1      474.99      464.04    136.81 o 
   7   8   1     5697.11     6170.98    294.01 o 
   8   8   1       48.40      133.41    134.93 o 
   9   8   1     5409.67     6006.49    308.38 o 
  10   8   1      809.47      963.90    178.82 o 
  -6   9   1     3145.66     3199.78    347.44 o 
  -5   9   1      394.65      386.91    232.45 o 
  -4   9   1     4482.38     4721.65    382.82 o 
  -3   9   1      405.80      719.90    352.80 o 
  -2   9   1     2828.28     3307.72    343.43 o 
  -1   9   1      367.61      641.34    228.77 o 
   0   9   1     1390.59     1672.46    275.26 o 
   1   9   1      739.07      865.51    247.50 o 
   2   9   1     5317.08     5424.59    404.71 o 
   3   9   1      386.51      374.25    221.39 o 
   4   9   1     2837.12     2712.64    400.42 o 
   5   9   1      166.46       88.70    217.40 o 
 -20   0   2    14068.70    13731.11    698.50 o 
 -19   0   2     8291.05     9490.21    574.96 o 
 -18   0   2    14374.49    14006.81    674.32 o 
 -17   0   2    12300.61    12317.50    611.29 o 
 -16   0   2    23868.70    23087.45    861.82 o 
 -15   0   2     6443.37     6841.25    447.66 o 
 -14   0   2    18601.49    17780.22    705.58 o 
 -13   0   2    15571.50    14532.56    612.12 o 
 -12   0   2    31663.04    29844.83    955.54 o 
 -11   0   2    22094.45    21247.16    738.17 o 
 -10   0   2    40659.89    42947.77   1217.50 o 
  -9   0   2    14172.13    13803.38    519.82 o 
  -8   0   2    21433.48    20678.49    652.72 o 
  -7   0   2    44738.83    47326.29   1231.38 o 
  -6   0   2    57694.11    59657.54   1481.96 o 
  -5   0   2    28009.60    28833.00    760.63 o 
  -4   0   2    82697.29    84445.87   1988.42 o 
  -3   0   2     8548.56     8898.32    271.69 o 
  -2   0   2    98995.16    97358.62   2175.53 o 
  -1   0   2     3330.09     3347.21    130.58 o 
   0   0   2    59304.60    58473.02   1108.27 o 
   1   0   2    19246.06    19747.07    357.11 o 
   2   0   2   102451.09   102233.61   1691.30 o 
   3   0   2     6770.25     6831.81    345.71 o 
   4   0   2    93781.37    91993.98   1903.13 o 
   6   0   2    66001.18    69405.87   1209.20 o 
   7   0   2     1835.40     1828.32    148.44 o 
   8   0   2    49546.22    51561.53   1356.28 o 
   9   0   2     3159.06     3450.59    171.74 o 
  10   0   2    26190.46    25935.51    834.07 o 
  11   0   2     4662.63     4669.35    200.01 o 
  12   0   2    30632.25    31617.91   1007.77 o 
  13   0   2     2574.14     3604.77    337.28 o 
  14   0   2    19888.88    22685.62    837.97 o 
  15   0   2     1079.49     1463.56    279.79 o 
  16   0   2    16990.80    17710.52    750.80 o 
  17   0   2      480.51      212.91    227.56 o 
  18   0   2    17685.37    18341.41    798.05 o 
 -20   1   2     4862.29     4280.93    486.67 o 
 -19   1   2    10917.85    10635.79    548.14 o 
 -18   1   2     6583.11     7206.82    353.15 o 
 -17   1   2    14486.76    14338.41    471.09 o 
 -16   1   2     9117.62     9138.28    439.38 o 
 -15   1   2    20062.61    19364.18    535.64 o 
 -14   1   2    17459.58    18442.11    781.05 o 
 -13   1   2    12166.04    12182.44    479.34 o 
 -12   1   2     9994.55    10078.16    346.33 o 
 -11   1   2    24323.11    24370.54    613.66 o 
 -10   1   2    18918.86    19217.97    471.00 o 
  -9   1   2    29452.28    29764.70   1042.86 o 
  -8   1   2    13275.71    13366.81    202.14 o 
  -7   1   2    15064.93    14403.54    211.47 o 
  -6   1   2    21788.21    21968.28    295.50 o 
  -5   1   2    17123.11    16871.53    233.69 o 
  -4   1   2    15841.31    15905.00    219.76 o 
  -3   1   2    32826.20    33012.51    474.61 o 
  -2   1   2     7787.91     7964.51    123.18 o 
  -1   1   2    72832.48    73839.97    867.76 o 
   0   1   2     2913.36     2892.09     60.65 o 
   1   1   2    14526.28    14168.16    216.36 o 
   2   1   2    12695.59    12707.10    196.90 o 
   3   1   2    35142.43    34942.70    528.81 o 
   4   1   2     9771.29     9820.62    165.52 o 
   5   1   2    41470.25    39714.49   1525.29 o 
   6   1   2     6066.01     6025.62    154.22 o 
   7   1   2    40796.04    39872.42   1046.25 o 
   8   1   2     5502.08     5589.05    197.91 o 
   9   1   2    36060.34    36244.73    579.04 o 
  10   1   2     2775.29     3007.77    121.69 o 
  11   1   2    10878.91    11510.29    263.09 o 
  12   1   2     3183.78     3066.47    380.91 o 
  13   1   2    23452.03    23345.77    586.17 o 
  14   1   2     1823.15     1909.59    246.85 o 
  15   1   2    20997.39    21631.66    584.11 o 
  16   1   2      725.95      671.62    174.67 o 
  17   1   2    15376.88    17726.27    795.40 o 
  18   1   2      191.84      212.67    250.45 o 
  19   1   2     7158.03     7771.80    574.10 o 
 -20   2   2     6235.95     5169.67    510.55 o 
 -19   2   2     6491.36     5808.95    523.33 o 
 -18   2   2     8591.07     9196.36    590.51 o 
 -17   2   2     7770.60     7273.14    342.36 o 
 -16   2   2    13799.85    13611.28    871.10 o 
 -15   2   2     6169.84     6234.08    381.28 o 
 -14   2   2    20904.44    20426.94    543.30 o 
 -13   2   2    13864.57    13270.42    554.09 o 
 -12   2   2    21274.07    20521.68    519.63 o 
 -11   2   2    12020.47    11949.44    249.07 o 
 -10   2   2    25093.07    25773.15    447.65 o 
  -9   2   2     9033.46     8967.67    171.36 o 
  -8   2   2    23729.71    21949.96    371.34 o 
  -7   2   2     4076.12     3888.60    162.67 o 
  -6   2   2    46529.61    47404.52    723.20 o 
  -5   2   2    13753.25    13908.14    326.52 o 
  -4   2   2    30141.39    28900.43    452.55 o 
  -3   2   2     5206.13     4884.01    128.96 o 
  -2   2   2    28620.62    28020.67    495.10 o 
  -1   2   2     8688.06     8621.70    144.52 o 
   0   2   2    49491.18    49562.26    607.64 o 
   1   2   2     3215.58     3147.66     99.37 o 
   2   2   2    26198.34    25913.56    408.05 o 
   3   2   2     6612.13     6246.09    150.45 o 
   4   2   2    60499.36    60430.39    741.01 o 
   5   2   2    11758.74    12084.31    196.23 o 
   6   2   2    39873.02    39689.88    521.37 o 
   7   2   2     6785.14     6592.38    173.95 o 
   8   2   2    34800.58    34598.33    884.06 o 
   9   2   2     1957.69     1938.69     98.04 o 
  10   2   2    19033.19    19475.27    328.71 o 
  11   2   2     2131.21     2067.52    110.18 o 
  12   2   2    34754.61    36617.98   1156.45 o 
  13   2   2     1822.47     1668.95    298.53 o 
  14   2   2    14281.04    14304.92    691.21 o 
  15   2   2      439.75      110.97    231.63 o 
  16   2   2    12557.06    14100.91    721.61 o 
  17   2   2      130.06      259.75    251.76 o 
  18   2   2     9092.35     9029.31    612.56 o 
 -19   3   2     5687.45     6172.73    567.74 o 
 -18   3   2     4184.91     4139.75    466.70 o 
 -17   3   2     4449.92     4448.23    474.84 o 
 -16   3   2     2396.25     2523.18    371.71 o 
 -15   3   2     4383.56     5126.98    474.51 o 
 -14   3   2     3803.11     4469.17    667.66 o 
 -13   3   2    10339.49     9925.53    351.15 o 
 -12   3   2     3122.66     3656.29    224.46 o 
 -11   3   2     9117.65     9332.55    202.40 o 
 -10   3   2     5631.74     5691.78    268.36 o 
  -9   3   2    14795.07    14403.62    305.05 o 
  -8   3   2     7035.71     6939.83    159.39 o 
  -7   3   2     9314.67     8860.71    208.54 o 
  -6   3   2     3157.52     2825.33     99.60 o 
  -5   3   2    17779.55    16980.92    345.00 o 
  -4   3   2     2351.61     2424.55    125.70 o 
  -3   3   2    22735.80    23214.31    393.65 o 
  -2   3   2    11742.85    12039.77    239.77 o 
  -1   3   2    18801.45    19053.32    275.64 o 
   0   3   2      471.79      481.44     40.00 o 
   1   3   2    25470.21    25764.27    347.37 o 
   2   3   2    10356.35    10552.26    222.50 o 
   3   3   2    30695.21    30286.98    503.68 o 
   4   3   2     6464.17     6606.06    238.68 o 
   5   3   2    12241.90    11731.21    254.84 o 
   6   3   2     1241.80     1093.43     91.99 o 
   7   3   2    18309.37    18419.96    289.16 o 
   8   3   2     1577.86     1612.11    129.42 o 
   9   3   2    14851.72    15416.29    424.97 o 
  10   3   2     5851.95     5832.43    201.73 o 
  11   3   2    16783.26    16739.46    377.18 o 
  12   3   2     1494.28     1514.54    289.24 o 
  13   3   2     6615.18     5285.07    462.08 o 
  14   3   2      494.88      921.96    292.84 o 
  15   3   2     6491.84     6946.33    541.86 o 
  16   3   2      322.55      498.28    299.96 o 
  17   3   2     7318.05     7104.15    594.78 o 
  18   3   2      800.31      920.19    326.19 o 
 -18   4   2     2033.45     1566.92    359.48 o 
 -17   4   2      641.40      694.30    301.72 o 
 -16   4   2      502.84      402.44    274.36 o 
 -15   4   2     1685.31     2197.35    370.01 o 
 -14   4   2     2387.70     2584.51    378.02 o 
 -13   4   2     1029.82      762.04    261.15 o 
 -12   4   2     3571.61     3538.45    381.93 o 
 -11   4   2     5154.07     5146.31    202.41 o 
 -10   4   2      589.00      674.07     81.63 o 
  -9   4   2     2417.27     2764.61    145.15 o 
  -8   4   2     8504.14     8523.30    191.00 o 
  -7   4   2      700.67      772.60     71.73 o 
  -6   4   2     6960.65     6834.12    162.17 o 
  -5   4   2     3516.30     3457.92    116.95 o 
  -4   4   2     9927.28     9922.12    191.99 o 
  -3   4   2     7059.91     7272.52    172.43 o 
  -2   4   2     4683.33     4569.25    278.43 o 
  -1   4   2     5424.23     5792.37    134.24 o 
   0   4   2    22437.82    22679.13    388.10 o 
   1   4   2      375.64      521.59     43.47 o 
   2   4   2     8930.46     8847.36    256.10 o 
   3   4   2      482.63      456.60     71.77 o 
   4   4   2     9334.40     9502.30    237.93 o 
   5   4   2      554.69      599.54     82.32 o 
   6   4   2     8233.94     8178.66    233.10 o 
   7   4   2     2780.93     2954.05    156.64 o 
   8   4   2     2246.47     2780.32    378.85 o 
   9   4   2      396.75      402.63     94.93 o 
  10   4   2     6519.40     6407.56    380.91 o 
  11   4   2      572.34      266.94    128.07 o 
  12   4   2     3987.80     3522.43    401.60 o 
  13   4   2      399.17      330.39    258.98 o 
  14   4   2     2060.46     2298.13    381.53 o 
  15   4   2      261.82      359.35    297.37 o 
  16   4   2     3022.37     3406.21    468.74 o 
  17   4   2      341.20        8.21    312.48 o 
 -17   5   2      324.08      787.33    325.73 o 
 -16   5   2      157.20       84.52    268.68 o 
 -15   5   2      168.66      425.71    297.71 o 
 -14   5   2      192.76      297.76    270.01 o 
 -13   5   2      114.66      345.63    264.60 o 
 -12   5   2       45.04      401.84    253.10 o 
 -11   5   2       98.85       25.34     52.11 o 
 -10   5   2      327.48      413.26    103.99 o 
  -9   5   2     2733.52     2796.76    280.19 o 
  -8   5   2     1299.37     1226.36    127.43 o 
  -7   5   2     1794.77     1786.77    191.89 o 
  -6   5   2       83.92       10.97     55.70 o 
  -5   5   2      795.87      893.49     77.54 o 
  -4   5   2      155.81      135.45     54.84 o 
  -3   5   2     2616.26     2605.27    142.28 o 
  -2   5   2      225.49      252.49     52.79 o 
  -1   5   2      393.58      440.09     71.59 o 
   0   5   2     3018.44     3268.53    189.46 o 
   1   5   2     5799.87     5993.78    195.43 o 
   2   5   2      548.40      643.07     86.68 o 
   3   5   2     1217.79     1345.97    113.85 o 
   4   5   2        5.64       92.77     72.15 o 
   5   5   2      630.53      792.94    117.85 o 
   6   5   2       10.26        3.24     80.42 o 
   7   5   2     1725.72     1885.50    145.35 o 
   8   5   2     1756.20     2012.79    154.35 o 
   9   5   2      566.18      630.99    115.49 o 
  10   5   2     1013.93     1027.14    133.84 o 
  11   5   2     1939.72     1920.89    160.90 o 
  12   5   2      289.66       45.15    246.10 o 
  13   5   2      557.71      430.99    278.15 o 
  14   5   2        4.07     -311.00    248.96 o 
  15   5   2      808.83      736.24    339.16 o 
  16   5   2      474.19       47.59    309.94 o 
 -16   6   2     1311.54     1254.29    379.76 o 
 -15   6   2       16.35     -284.74    274.75 o 
 -14   6   2      303.23      253.73    296.83 o 
 -13   6   2      235.61      251.80    276.51 o 
 -12   6   2      149.10      251.89    258.64 o 
 -11   6   2      220.08      172.76    117.29 o 
 -10   6   2       73.18       70.66    107.27 o 
  -9   6   2      114.61      186.56    123.22 o 
  -8   6   2      227.15      196.06    111.23 o 
  -7   6   2      654.07      717.23    123.22 o 
  -6   6   2      364.80      395.20    105.49 o 
  -5   6   2      121.88      262.14     93.47 o 
  -4   6   2      744.08      925.21    117.18 o 
  -3   6   2      404.94      517.55     72.76 o 
  -2   6   2      427.09      419.17     70.46 o 
  -1   6   2       58.03       97.20     76.55 o 
   0   6   2     1170.55     1039.88    197.20 o 
   1   6   2      738.82      752.95    150.44 o 
   2   6   2      446.38      495.12     94.20 o 
   3   6   2      372.24      467.29    114.58 o 
   4   6   2     1513.82     1518.20    138.50 o 
   5   6   2        5.90      -38.98     84.42 o 
   6   6   2      651.58      694.34    117.31 o 
   7   6   2        5.02      -58.78     91.92 o 
   8   6   2      572.99      665.13    123.98 o 
   9   6   2      163.23      109.16    109.97 o 
  10   6   2      353.06      359.72    128.24 o 
  11   6   2      828.22      883.60    145.30 o 
  12   6   2      593.04      400.86    284.82 o 
  13   6   2        4.54     -234.32    255.54 o 
  14   6   2      156.98     -378.29    290.20 o 
 -14   7   2     1132.11      935.60    350.46 o 
 -13   7   2     2561.34     2823.17    429.82 o 
 -12   7   2     1033.31      924.22    319.05 o 
 -11   7   2     2196.45     2079.08    198.03 o 
 -10   7   2     1235.36      990.68    158.44 o 
  -9   7   2     2124.09     2260.49    191.54 o 
  -8   7   2      436.12      560.99    133.75 o 
  -7   7   2     1987.85     1917.57    200.20 o 
  -6   7   2      737.39      661.32    335.78 o 
  -5   7   2     1760.42     1917.62    164.55 o 
  -4   7   2      750.80     1024.09    218.01 o 
  -3   7   2     2788.05     2929.75    260.14 o 
  -2   7   2     1049.15     1040.92    195.13 o 
  -1   7   2     4433.82     5104.85    324.48 o 
   0   7   2       92.64      -22.81     86.49 o 
   1   7   2     1236.15     1503.79    143.45 o 
   2   7   2     1690.93     1818.83    223.94 o 
   3   7   2     4734.75     4765.12    348.06 o 
   4   7   2      533.79      537.22    120.21 o 
   5   7   2     3560.16     3690.12    216.39 o 
   6   7   2      679.84      856.49    178.96 o 
   7   7   2     3250.41     3332.65    216.15 o 
   8   7   2      281.45      314.47    141.34 o 
   9   7   2     1636.29     1980.93    190.35 o 
  10   7   2      788.95      972.32    169.62 o 
  11   7   2     2996.50     3152.37    229.37 o 
  12   7   2      401.82      268.53    296.24 o 
 -11   8   2     2303.29     2597.93    273.33 o 
 -10   8   2     7548.20     7821.57    464.50 o 
  -9   8   2     2231.75     2727.94    223.59 o 
  -8   8   2     5110.29     4912.60    360.54 o 
  -7   8   2      887.16      810.07    244.25 o 
  -6   8   2     4893.54     5752.69    388.33 o 
  -5   8   2     1372.90     1983.45    260.50 o 
  -4   8   2     4772.49     4917.81    466.84 o 
  -3   8   2      894.88      929.38    215.87 o 
  -2   8   2     5605.59     6211.63    379.95 o 
  -1   8   2     2124.45     1923.59    257.19 o 
   0   8   2    11322.25    11124.68    525.46 o 
   1   8   2      431.14      481.70    195.64 o 
   2   8   2     4334.08     4726.75    348.96 o 
   3   8   2     1643.07     1631.82    395.84 o 
   4   8   2     6851.72     7261.85    547.14 o 
   5   8   2     1588.56     1499.07    238.53 o 
   6   8   2     6753.88     6778.38    297.16 o 
   7   8   2     1192.23     1068.54    212.74 o 
   8   8   2     9753.57     9900.38    358.65 o 
   9   8   2      518.07      727.39    217.99 o 
  -6   9   2     1695.00     1344.04    269.98 o 
  -5   9   2     6108.70     6418.65    433.89 o 
  -4   9   2     2000.53     2346.66    323.97 o 
  -3   9   2     9967.88    10132.85    502.23 o 
  -2   9   2     2312.78     2173.53    357.28 o 
  -1   9   2     7211.31     7340.14    445.56 o 
   0   9   2     1974.57     2325.36    311.41 o 
   1   9   2    10564.85    12028.89    537.02 o 
   2   9   2     1980.75     2407.32    500.43 o 
   3   9   2    11337.75    11198.24    521.05 o 
   4   9   2      975.58     1269.82    391.23 o 
   5   9   2     8938.53     9052.85    488.19 o 
 -20   1   3      128.73      573.98    195.30 o 
 -19   1   3     1060.85      793.55    193.89 o 
 -18   1   3      725.70     1066.91    200.40 o 
 -17   1   3     2168.40     2335.46    231.83 o 
 -16   1   3     1414.27     1206.47    185.74 o 
 -15   1   3      310.16      440.21    151.83 o 
 -14   1   3     4544.76     4917.56    285.35 o 
 -13   1   3     6998.99     6329.21    312.30 o 
 -12   1   3     1860.64     1831.87    174.80 o 
 -11   1   3     1893.34     1975.16    168.74 o 
 -10   1   3     1726.01     1490.30    158.55 o 
  -9   1   3      415.46      517.96    268.93 o 
  -8   1   3     3712.08     3808.36    107.56 o 
  -7   1   3     2768.49     2897.19     75.72 o 
  -6   1   3     5980.40     6323.98    116.45 o 
  -5   1   3     5406.73     5602.87    118.48 o 
  -4   1   3     1704.33     1834.73     62.78 o 
  -3   1   3     2029.44     2637.52    222.15 o 
  -2   1   3      766.24      941.33     43.95 o 
  -1   1   3      504.54      580.12     35.42 o 
   0   1   3     1067.10     1141.59     47.13 o 
   1   1   3     1954.25     2028.85     60.12 o 
   2   1   3     1013.57     1086.13     47.89 o 
   3   1   3    10889.59    11149.05    173.81 o 
   4   1   3     6290.78     6555.07    126.82 o 
   5   1   3     6753.94     6776.27    136.53 o 
   6   1   3     1214.99     1305.82     70.17 o 
   7   1   3      892.16      853.90     63.89 o 
   8   1   3     4528.85     3865.53    519.08 o 
   9   1   3      532.86      586.95     79.76 o 
  10   1   3      474.95      390.90    120.46 o 
  11   1   3     5119.82     4979.37    157.43 o 
  12   1   3     4793.57     4757.42    289.48 o 
  13   1   3       49.71       12.39    122.66 o 
  14   1   3     2123.93     2008.88    210.81 o 
  15   1   3      145.32      215.21    148.81 o 
  16   1   3      641.43      412.76    249.81 o 
  17   1   3       54.55     -273.59    221.36 o 
  18   1   3      162.56      362.98    265.11 o 
 -20   2   3     2231.84     2068.19    393.97 o 
 -19   2   3     2843.91     2835.35    411.83 o 
 -18   2   3     3227.69     3216.28    273.02 o 
 -17   2   3     4297.30     4117.95    285.21 o 
 -16   2   3     1424.75     1394.21    193.66 o 
 -15   2   3     1675.20     1723.18    194.34 o 
 -14   2   3     4577.53     4960.48    274.47 o 
 -13   2   3     8748.62     8608.40    329.43 o 
 -12   2   3     5143.29     5211.91    252.70 o 
 -11   2   3     7239.05     7259.69    511.68 o 
 -10   2   3     7940.01     8104.97    163.38 o 
  -9   2   3     5737.57     5940.32    135.34 o 
  -8   2   3    17644.92    17628.29    270.19 o 
  -7   2   3     6692.74     6645.44    151.60 o 
  -6   2   3     4482.33     4123.81    106.96 o 
  -5   2   3    14911.38    14729.53    266.21 o 
  -4   2   3    14293.81    14012.57    217.14 o 
  -3   2   3     5720.82     5562.10    116.35 o 
  -2   2   3    10675.63    10628.51    172.58 o 
  -1   2   3     8942.49     8767.93    149.44 o 
   0   2   3    12914.49    13506.67    201.50 o 
   1   2   3    14811.25    14855.82    214.41 o 
   2   2   3    12068.60    12027.72    229.90 o 
   3   2   3    12746.14    12306.93    187.41 o 
   4   2   3     8927.65     8910.30    198.60 o 
   5   2   3    10061.62    10043.75    199.18 o 
   6   2   3     7499.47     7873.33    186.46 o 
   7   2   3     8918.23     8780.00    176.88 o 
   8   2   3     7605.74     7605.48    171.07 o 
   9   2   3     5849.12     5793.22    186.96 o 
  10   2   3     3399.08     3443.30    230.02 o 
  11   2   3     8504.12     8516.38    205.39 o 
  12   2   3    10128.41     9271.42    532.08 o 
  13   2   3     2290.83     2579.08    350.36 o 
  14   2   3     1635.75     1714.06    325.29 o 
  15   2   3     3874.94     3768.44    416.89 o 
  16   2   3     1717.90     1294.50    317.52 o 
  17   2   3     3340.67     3471.20    441.98 o 
  18   2   3      770.60      582.02    290.92 o 
 -20   3   3     3023.78     2838.53    452.15 o 
 -19   3   3     4578.56     5282.61    537.51 o 
 -18   3   3     5273.83     5724.06    534.90 o 
 -17   3   3     7798.43     7901.58    559.63 o 
 -16   3   3     7432.06     8166.94    553.93 o 
 -15   3   3     6095.15     3645.84    312.94 o 
 -14   3   3     6564.53     7076.35    488.28 o 
 -12   3   3     9421.47     9762.35    543.40 o 
 -11   3   3    15584.12    15816.65    320.94 o 
 -10   3   3    11940.69    12177.30    293.40 o 
  -9   3   3    14957.33    14257.18    554.86 o 
  -8   3   3     9078.52     8672.23    218.52 o 
  -7   3   3    32763.55    31493.15    660.58 o 
  -6   3   3    17561.15    17286.02    331.45 o 
  -5   3   3    22882.43    22203.66    393.96 o 
  -4   3   3    24591.69    24358.51    351.13 o 
  -3   3   3    15993.36    16225.18    254.36 o 
  -2   3   3    25257.36    25197.10    378.43 o 
  -1   3   3    15305.68    15527.01    278.60 o 
   0   3   3    10869.32    10439.42    206.36 o 
   1   3   3     9304.12     8911.35    242.66 o 
   2   3   3    30046.79    30373.33    494.55 o 
   3   3   3    17858.40    18160.31    336.25 o 
   4   3   3    26171.90    25153.90    435.97 o 
   5   3   3     4505.61     4112.96    151.38 o 
   6   3   3    21867.32    21869.59    404.85 o 
   7   3   3     5122.78     4890.29    176.57 o 
   8   3   3    12663.16    13026.99    300.01 o 
   9   3   3     2778.40     2801.71    159.67 o 
  10   3   3     5170.65     5579.80    268.93 o 
  11   3   3    14403.52    13616.44    325.50 o 
  12   3   3    14841.84    15329.16    702.43 o 
  13   3   3     2401.89     2533.39    365.09 o 
  14   3   3     7201.27     6858.48    526.03 o 
  15   3   3     2160.17     2202.09    378.21 o 
  16   3   3     5689.19     5808.34    533.41 o 
  17   3   3     1984.43     1684.50    386.57 o 
 -19   4   3     4568.80     3465.31    476.57 o 
 -18   4   3     6600.71     7564.08    592.00 o 
 -17   4   3     7531.21     7962.50    583.43 o 
 -16   4   3     7059.69     6919.41    539.78 o 
 -15   4   3     7750.34     7983.83    561.66 o 
 -14   4   3    12369.06    12359.46    657.29 o 
 -13   4   3    10248.44     9852.93    579.79 o 
 -12   4   3    14979.10    15567.03    711.91 o 
 -11   4   3     9769.16     9797.08    250.26 o 
 -10   4   3    15149.33    15381.39    284.70 o 
  -9   4   3    16337.86    16422.49    613.76 o 
  -8   4   3    15540.79    15192.48    385.07 o 
  -7   4   3    13267.10    12937.47    243.30 o 
  -6   4   3    19282.25    18823.13    309.34 o 
  -5   4   3    13319.64    13557.14    243.44 o 
  -4   4   3    24468.69    24556.50    518.89 o 
  -3   4   3    14251.48    13265.09    232.28 o 
  -2   4   3    13102.42    13130.46    228.53 o 
  -1   4   3    29402.09    29559.19    415.44 o 
   0   4   3    12479.05    12276.25    245.78 o 
   1   4   3     8223.40     7480.89    188.11 o 
   2   4   3    21875.35    21210.27    393.57 o 
   3   4   3    28933.91    27571.38    484.85 o 
   4   4   3    11034.82    10844.81    262.35 o 
   5   4   3    22077.61    21479.30    413.56 o 
   6   4   3    10180.86    10580.65    296.45 o 
   7   4   3    23676.19    22807.93    610.26 o 
   8   4   3    14691.99    14992.65    345.86 o 
   9   4   3     9853.70    10046.77    280.89 o 
  10   4   3     8930.54     9495.92    281.08 o 
  11   4   3    17644.07    17833.91    404.59 o 
  12   4   3     6203.79     6203.81    514.15 o 
  13   4   3     9747.09     9899.43    613.07 o 
  14   4   3     4254.45     4886.48    512.54 o 
  15   4   3    12578.98    13199.12    747.47 o 
  16   4   3     5263.47     6374.79    591.82 o 
 -17   5   3    10798.78     9672.50    661.92 o 
 -16   5   3     8855.99     8990.00    629.33 o 
 -15   5   3    13641.50    14604.68    763.01 o 
 -14   5   3    10274.89    11612.54    667.77 o 
 -13   5   3    13417.11    13578.03    698.58 o 
 -12   5   3    13072.85    12932.13    668.85 o 
 -11   5   3    12013.30    12507.25    433.80 o 
 -10   5   3    28109.68    26801.80    525.70 o 
  -9   5   3    18868.70    18217.51    403.59 o 
  -8   5   3    12992.42    12464.16    359.66 o 
  -7   5   3    15714.42    15692.67    290.94 o 
  -6   5   3    16935.69    16266.51    294.89 o 
  -5   5   3    14458.22    15292.11    355.01 o 
  -4   5   3    21084.46    21208.64    343.90 o 
  -3   5   3    10565.87    10195.59    259.84 o 
  -2   5   3    26124.73    26205.95    394.67 o 
  -1   5   3    12887.47    13273.96    240.38 o 
   0   5   3    21017.34    21562.97    335.38 o 
   1   5   3    17788.52    17835.73    482.87 o 
   2   5   3    24727.01    23772.58    452.53 o 
   3   5   3    10271.32    10105.42    268.11 o 
   4   5   3    23473.00    23496.46    459.57 o 
   5   5   3    10332.96    10434.33    283.45 o 
   6   5   3    26392.64    25631.54    499.04 o 
   7   5   3     8638.15     8538.76    267.43 o 
   8   5   3    27535.35    28154.14    547.39 o 
   9   5   3    11006.37    11484.48    321.01 o 
  10   5   3    19468.34    19950.66    448.22 o 
  11   5   3     4621.40     5134.11    245.58 o 
  12   5   3    17634.45    17457.29    813.33 o 
  13   5   3     4261.08     4808.55    505.35 o 
  14   5   3    12248.59    11071.91    698.50 o 
  15   5   3     2919.54     3198.34    470.21 o 
 -16   6   3     9853.93     9935.32    689.10 o 
 -15   6   3     5413.27     6521.47    600.97 o 
 -14   6   3     9278.00     9480.38    642.10 o 
 -13   6   3     7907.95     6854.71    545.46 o 
 -12   6   3    11344.30    11202.52    643.12 o 
 -11   6   3     8162.41     7838.89    288.84 o 
 -10   6   3    15362.59    15778.59    431.47 o 
  -9   6   3     9098.20     9111.71    299.57 o 
  -8   6   3     8250.07     8670.56    315.80 o 
  -7   6   3     8674.22     8442.54    443.04 o 
  -6   6   3    15804.10    15441.87    371.78 o 
  -5   6   3     9441.16     9759.19    284.89 o 
  -4   6   3    12007.65    12193.61    252.28 o 
  -3   6   3    13806.25    13410.05    304.27 o 
  -2   6   3    12143.57    13112.58    567.62 o 
  -1   6   3    20789.60    21414.92    436.44 o 
   0   6   3     7338.94     7425.21    239.59 o 
   1   6   3     6102.38     6245.73    310.34 o 
   2   6   3     8164.61     8241.35    348.16 o 
   3   6   3    23737.22    23857.88    481.22 o 
   4   6   3     8944.79     8574.23    270.77 o 
   5   6   3    15249.12    15336.66    373.84 o 
   6   6   3     6616.86     6432.97    247.91 o 
   7   6   3    15868.63    16241.28    399.13 o 
   8   6   3     5759.84     5879.28    256.39 o 
   9   6   3    11332.07    11570.43    345.42 o 
  10   6   3     4906.48     5510.45    265.37 o 
  11   6   3    15603.25    16544.16    431.73 o 
  12   6   3     3695.48     3712.36    458.81 o 
  13   6   3    10199.10    10212.24    679.01 o 
  14   6   3     3463.68     2743.40    451.04 o 
 -14   7   3     4122.42     4299.21    514.60 o 
 -13   7   3     8452.00     7510.21    583.38 o 
 -12   7   3     6391.15     6782.97    562.69 o 
 -11   7   3     8231.34     8057.48    317.25 o 
 -10   7   3     6613.71     6596.48    287.65 o 
  -9   7   3     8156.97     7605.91    408.00 o 
  -8   7   3    10626.05    10433.44    334.90 o 
  -7   7   3     5581.13     5585.42    255.06 o 
  -6   7   3    11669.30    11166.86    331.20 o 
  -5   7   3    13286.04    12960.32    475.53 o 
  -4   7   3    13391.58    13576.16    953.85 o 
  -3   7   3     8200.50     8108.10    531.66 o 
  -2   7   3    11063.07    10347.74    423.63 o 
  -1   7   3     8922.32     9517.57    407.64 o 
   0   7   3    21889.27    22097.85    472.95 o 
   1   7   3     1748.57     1989.34    160.00 o 
   2   7   3    20734.63    20585.71    608.68 o 
   3   7   3     5879.45     6012.75    338.12 o 
   4   7   3    10346.63    10191.79    315.05 o 
   5   7   3     3692.42     3631.05    216.42 o 
   6   7   3    12653.56    12263.61    382.07 o 
   7   7   3     4218.12     4587.53    462.07 o 
   8   7   3    15303.29    15827.53    425.07 o 
   9   7   3     2606.07     3049.31    299.04 o 
  10   7   3    12314.48    12452.25    466.18 o 
  11   7   3     1365.25     1437.64    188.89 o 
  12   7   3     7977.06     9483.49    658.55 o 
 -11   8   3     2822.62     3235.56    420.37 o 
 -10   8   3     5251.80     5439.72    294.51 o 
  -9   8   3     2530.30     2660.40    287.59 o 
  -8   8   3     3205.55     3520.20    324.32 o 
  -7   8   3     4469.10     5485.36    384.72 o 
  -6   8   3     5688.51     5109.50    365.21 o 
  -5   8   3     5272.08     5750.68    387.51 o 
  -4   8   3     2414.60     2807.47    286.48 o 
  -3   8   3     4134.09     4344.21    362.70 o 
  -2   8   3     3789.61     3676.43    399.86 o 
  -1   8   3     5696.24     6594.78    440.24 o 
   0   8   3     5024.51     5006.28    355.29 o 
   1   8   3     7522.73     7498.73    402.37 o 
   2   8   3     1748.97     2162.36    264.87 o 
   3   8   3     4148.87     4588.79    250.36 o 
   4   8   3     2722.01     2757.19    307.81 o 
   5   8   3     6187.76     5286.33    437.66 o 
   6   8   3     2519.84     2589.99    284.82 o 
   7   8   3     5394.83     4735.20    270.62 o 
   8   8   3     1704.13     1906.58    297.34 o 
   9   8   3     8132.92     8050.97    381.30 o 
  -6   9   3     1688.17     1522.36    279.81 o 
  -5   9   3      624.34      586.45    236.51 o 
  -4   9   3     2936.23     2650.33    575.46 o 
  -3   9   3     2097.26     2259.93    438.86 o 
  -2   9   3     1322.11     1626.36    277.74 o 
  -1   9   3     2050.08     2198.84    299.18 o 
   0   9   3     3600.22     3796.62    365.80 o 
   1   9   3      498.96      504.73    224.84 o 
   2   9   3     1919.62     2054.21    295.98 o 
   3   9   3     1433.94     1537.76    364.35 o 
   4   9   3     2740.38     2218.01    300.99 o 
 -21   0   4     8483.49     8145.68    581.74 o 
 -20   0   4     3820.74     3438.18    426.00 o 
 -19   0   4    13219.59    12606.25    666.93 o 
 -18   0   4     5492.28     4442.43    437.80 o 
 -17   0   4    16462.36    16211.88    727.57 o 
 -16   0   4     4011.02     4966.40    436.95 o 
 -15   0   4    28669.89    30351.91   1030.54 o 
 -14   0   4     5276.65     5969.48    421.99 o 
 -13   0   4    15509.37    15085.32    633.00 o 
 -12   0   4    17818.91    18230.54    680.79 o 
 -11   0   4    42582.20    42562.47   1213.45 o 
 -10   0   4    21460.76    22442.52    725.23 o 
  -9   0   4    53863.21    54279.67   1423.02 o 
  -8   0   4    21637.74    21819.43    661.77 o 
  -7   0   4    64849.59    66781.51   1655.51 o 
  -6   0   4    24843.17    24677.68    463.17 o 
  -5   0   4    64493.95    64869.02   1108.52 o 
  -4   0   4    22764.18    23528.36    443.34 o 
  -3   0   4    12325.18    11335.60    246.27 o 
  -2   0   4   154143.56   153983.56   2537.35 o 
  -1   0   4   124172.41   120264.31   3826.83 o 
   0   0   4    30537.80    30430.09    554.22 o 
   1   0   4    38859.48    38234.96    684.36 o 
   2   0   4    40236.02    40269.84   1062.82 o 
   3   0   4    26098.97    26346.53    506.01 o 
   4   0   4    47593.27    48423.59   1378.42 o 
   5   0   4    11821.82    11429.51    421.47 o 
   6   0   4    63558.64    68028.96   1206.14 o 
   7   0   4    32549.80    33016.70    653.18 o 
   8   0   4    23983.76    22075.79   3285.52 o 
   9   0   4    17609.44    16715.06    593.47 o 
  10   0   4    16812.20    16357.05    611.40 o 
  11   0   4    28571.83    26586.21    870.56 o 
  12   0   4    23927.01    23300.45    814.89 o 
  13   0   4    10809.73    10699.40    540.59 o 
  14   0   4    13947.52    14942.87    661.30 o 
  15   0   4    11650.39    11871.44    603.45 o 
  16   0   4    12184.95    12638.17    645.69 o 
 -21   1   4     1488.09     2103.44    267.58 o 
 -20   1   4    14539.78    13176.17    732.93 o 
 -19   1   4     1848.63     1319.79    213.58 o 
 -18   1   4    14483.97    14453.60    633.17 o 
 -17   1   4     3926.65     4102.43    288.20 o 
 -16   1   4    11525.00    12209.50    431.09 o 
 -15   1   4     4739.85     4822.34    598.30 o 
 -14   1   4    33154.20    31784.60   1068.28 o 
 -13   1   4     5369.17     5629.69    277.27 o 
 -12   1   4    21479.80    20875.42    526.68 o 
 -11   1   4     9938.67     9606.74    319.03 o 
 -10   1   4    41777.72    41894.17    829.36 o 
  -9   1   4     6946.72     6570.46    147.06 o 
  -8   1   4    35107.69    35222.64    457.55 o 
  -7   1   4    17524.30    17791.36    256.13 o 
  -6   1   4    46709.48    46518.63    582.48 o 
  -5   1   4     9361.44     9519.39    231.94 o 
  -4   1   4    43913.05    41556.25   1572.71 o 
  -3   1   4    16717.65    16855.99    239.05 o 
  -2   1   4    78844.20    79365.33    949.02 o 
  -1   1   4     3622.50     3527.17     87.56 o 
   0   1   4    14019.35    13205.54    196.27 o 
   1   1   4    21453.50    21059.79    288.32 o 
   2   1   4    56788.12    56825.96    699.78 o 
   3   1   4    45296.73    46547.66    698.55 o 
   4   1   4    25148.76    24457.91    341.02 o 
   5   1   4    16435.80    16368.11    254.36 o 
   6   1   4    19815.19    19360.25    296.38 o 
   7   1   4    21446.19    21876.56    333.39 o 
   8   1   4    25065.61    24779.52    374.92 o 
   9   1   4    12153.28    12777.20    355.55 o 
  10   1   4    27417.81    27805.04    495.18 o 
  11   1   4    30596.07    30506.75   1053.12 o 
  12   1   4     8068.56     7467.29    421.95 o 
  13   1   4    11886.13    11877.92    516.38 o 
  14   1   4    14567.73    14569.29   1005.83 o 
  15   1   4     7956.84     9144.87    564.48 o 
  16   1   4     8834.09     9627.55    595.76 o 
  17   1   4     6878.24     6644.38    531.71 o 
  18   1   4     6227.58     5502.97    507.38 o 
 -20   2   4     1724.90     2315.31    405.06 o 
 -19   2   4    11670.44    11386.61    450.00 o 
 -18   2   4     3327.05     3041.22    265.06 o 
 -17   2   4    15816.26    15202.24    496.20 o 
 -16   2   4     3489.40     4101.04    284.24 o 
 -15   2   4    14543.20    14042.64    450.61 o 
 -14   2   4     7968.52     8224.34    332.49 o 
 -13   2   4    23338.99    22867.86    827.83 o 
 -12   2   4    11626.77    11387.23    362.40 o 
 -11   2   4    23934.37    24294.89    572.50 o 
 -10   2   4    12310.44    12745.26    227.18 o 
  -9   2   4    17361.03    17003.43    267.69 o 
  -8   2   4    14456.19    14481.33    273.94 o 
  -7   2   4    29151.16    29280.78    426.84 o 
  -6   2   4    17387.40    17033.93    260.21 o 
  -5   2   4    37758.79    37743.41    494.81 o 
  -4   2   4    15937.90    16049.45    243.91 o 
  -3   2   4    17700.94    17299.05    283.83 o 
  -2   2   4    12183.20    12555.73    199.49 o 
  -1   2   4    23840.99    23132.48    318.66 o 
   0   2   4    15426.28    15570.21    230.42 o 
   1   2   4    32427.40    32049.13    485.73 o 
   2   2   4    23209.15    23534.41    323.21 o 
   3   2   4    24777.34    23484.74    326.51 o 
   4   2   4    18455.95    17972.45    266.81 o 
   5   2   4    19913.16    19779.13    360.80 o 
   6   2   4    21687.23    22417.22    332.71 o 
   7   2   4    18754.77    18785.76    298.14 o 
   8   2   4    18707.08    19126.11    310.65 o 
   9   2   4    10747.54    10732.01    220.64 o 
  10   2   4    19108.79    19582.85    386.98 o 
  11   2   4    16052.42    16382.73    359.51 o 
  12   2   4    12159.28    12616.07    622.50 o 
  13   2   4     4902.69     5794.01    484.27 o 
  14   2   4    11227.43    11305.79    626.12 o 
  15   2   4     5274.56     5078.28    488.23 o 
  16   2   4     8007.21     7933.90    585.59 o 
  17   2   4     3965.49     3248.22    427.14 o 
 -20   3   4     5404.48     5262.95    543.96 o 
 -19   3   4      753.00      513.11    283.63 o 
 -18   3   4     5363.27     5582.48    533.50 o 
 -17   3   4     1231.19     1676.40    347.91 o 
 -16   3   4     6680.97     6471.14    326.70 o 
 -15   3   4     2940.16     3118.05    284.11 o 
 -14   3   4     9846.08     9868.38    707.92 o 
 -13   3   4     3199.02     2962.39    234.45 o 
 -12   3   4    10165.63    10228.37    345.78 o 
 -11   3   4     4184.33     4259.93    140.24 o 
 -10   3   4    12891.92    13223.16    244.68 o 
  -9   3   4     3447.75     3399.22    209.84 o 
  -8   3   4    14161.00    13687.50    243.37 o 
  -7   3   4     4304.55     4239.42    127.12 o 
  -6   3   4    18370.57    17998.29    288.74 o 
  -5   3   4     7483.85     7691.09    165.27 o 
  -4   3   4    17573.97    16987.89    271.15 o 
  -3   3   4     5198.27     5237.42    153.10 o 
  -2   3   4    16098.01    15570.28    250.71 o 
  -1   3   4     5177.56     4995.76    124.44 o 
   0   3   4    11980.70    11869.48    244.38 o 
   1   3   4     9869.14     9995.97    199.45 o 
   2   3   4    12309.04    11743.46    278.09 o 
   3   3   4     5062.18     4996.33    159.60 o 
   4   3   4    13457.49    13632.10    287.32 o 
   5   3   4     7869.93     7579.63    208.96 o 
   6   3   4     9603.67     9269.06    240.41 o 
   7   3   4     6692.25     6511.81    208.60 o 
   8   3   4     6415.75     6680.95    218.01 o 
   9   3   4    10555.21    10457.43    277.26 o 
  10   3   4     4645.92     4903.49    203.23 o 
  11   3   4     3372.32     2539.11    633.73 o 
  12   3   4     8348.02     8276.59    529.77 o 
  13   3   4     5326.79     5967.23    515.16 o 
  14   3   4     4034.36     3990.60    448.10 o 
  15   3   4     4720.59     4649.75    503.34 o 
  16   3   4     2538.06     2866.18    432.28 o 
  17   3   4     3495.21     3950.61    492.54 o 
 -19   4   4     2797.86     2357.50    426.41 o 
 -18   4   4      352.23       67.22    264.79 o 
 -17   4   4     3102.30     3215.80    435.75 o 
 -16   4   4      936.93      793.80    287.49 o 
 -15   4   4     2167.46     2234.52    365.03 o 
 -14   4   4      492.35      485.57    264.68 o 
 -13   4   4     6137.02     6017.01    281.94 o 
 -12   4   4      300.44      390.49    134.43 o 
 -11   4   4     4333.27     4408.09    169.58 o 
 -10   4   4      983.47     1038.19     96.64 o 
  -9   4   4     5029.22     4201.85    378.73 o 
  -8   4   4      570.79      482.41     69.06 o 
  -7   4   4     9038.15     8573.04    289.16 o 
  -6   4   4     1715.19     1503.88    156.61 o 
  -5   4   4     8542.35     8316.53    185.54 o 
  -4   4   4     3000.49     3251.08    121.47 o 
  -3   4   4     5597.14     5655.05    147.03 o 
  -2   4   4     2193.38     2363.85    103.25 o 
  -1   4   4     3982.98     3807.87    122.79 o 
   0   4   4     3141.69     3060.97    227.62 o 
   1   4   4     4448.61     4376.78    301.68 o 
   2   4   4     3535.38     3380.96    148.49 o 
   3   4   4     1443.24     1454.47    110.57 o 
   4   4   4     1212.06     1307.24    108.03 o 
   5   4   4     1182.32     1255.85    111.47 o 
   6   4   4     1661.19     1735.29    164.23 o 
   7   4   4     1430.54     1236.59    129.45 o 
   8   4   4     1284.14     1376.32    215.32 o 
   9   4   4      845.36      737.13    136.27 o 
  10   4   4     1769.93     2091.40    157.75 o 
  11   4   4      250.67      444.30    144.41 o 
  12   4   4      619.79      712.03    267.55 o 
  13   4   4     1182.26      849.56    311.46 o 
  14   4   4      812.08      464.75    293.95 o 
  15   4   4      582.90      366.76    323.48 o 
  16   4   4     1840.31     1724.69    415.99 o 
 -18   5   4      101.27      379.20    314.68 o 
 -17   5   4        5.91     -138.72    262.85 o 
 -16   5   4      883.03      846.21    325.12 o 
 -15   5   4      269.51      631.24    286.51 o 
 -14   5   4       87.31       96.07    261.66 o 
 -13   5   4      588.22     1071.21    293.95 o 
 -12   5   4      561.05      615.41    274.76 o 
 -11   5   4       18.84       -6.70     47.95 o 
 -10   5   4      157.83      185.05     98.73 o 
  -9   5   4      511.60      588.26     86.09 o 
  -8   5   4       37.89      149.75     74.29 o 
  -7   5   4       59.96      -20.11     83.14 o 
  -6   5   4      478.72      702.26     81.68 o 
  -5   5   4     2389.91     2873.28    295.48 o 
  -4   5   4     1263.36     1266.83     90.88 o 
  -3   5   4       17.44       91.22     56.78 o 
  -2   5   4      356.09      450.10     65.22 o 
  -1   5   4      681.99      725.04     68.09 o 
   0   5   4       17.41       87.56     72.18 o 
   1   5   4       83.37      108.12    103.15 o 
   2   5   4      105.55      148.63     73.75 o 
   3   5   4       11.73      -24.38     70.41 o 
   4   5   4     1820.70     1996.11    191.17 o 
   5   5   4      261.60      316.68     94.65 o 
   6   5   4      640.12      631.01    108.46 o 
   7   5   4      104.06       74.08     92.40 o 
   8   5   4       34.68       63.07     94.42 o 
   9   5   4      625.02      489.29    115.96 o 
  10   5   4      110.09      -11.00    103.73 o 
  11   5   4      266.45      275.74    120.64 o 
  12   5   4      377.07      311.83    272.21 o 
  13   5   4      305.88      405.16    300.29 o 
  14   5   4       59.18      131.97    315.77 o 
  15   5   4      515.68      552.54    352.22 o 
 -16   6   4      523.81      580.04    330.28 o 
 -15   6   4       60.44       11.95    285.76 o 
 -14   6   4       18.77       15.25    269.81 o 
 -13   6   4     1578.07     1228.16    334.14 o 
 -12   6   4      530.03      570.18    280.15 o 
 -11   6   4      550.02      534.39    132.33 o 
 -10   6   4       16.57      200.04    116.38 o 
  -9   6   4       85.34      110.60    105.80 o 
  -8   6   4       57.96      114.95    105.96 o 
  -7   6   4      398.90      514.80    115.70 o 
  -6   6   4     2122.56     2244.11    127.16 o 
  -5   6   4     5630.05     5971.87    183.35 o 
  -4   6   4      776.20      709.31     81.90 o 
  -3   6   4      270.97      254.84     87.83 o 
  -2   6   4      257.61      244.12     91.29 o 
  -1   6   4      173.86      287.47     93.13 o 
   0   6   4       14.50       51.60     83.77 o 
   1   6   4       76.08      101.30     86.73 o 
   2   6   4     6966.19     7326.77    386.22 o 
   3   6   4     1117.99     1183.67    127.13 o 
   4   6   4      282.03      400.11    103.66 o 
   5   6   4      126.00      198.89     98.97 o 
   6   6   4      482.58      525.06    117.34 o 
   7   6   4      251.40      192.86    109.28 o 
   8   6   4      162.30      190.22    116.25 o 
   9   6   4       68.32      123.75    115.24 o 
  10   6   4      706.56      770.39    148.88 o 
  11   6   4     1818.15     1945.81    189.56 o 
  12   6   4      513.80      755.75    320.10 o 
  13   6   4      567.70      912.08    350.61 o 
 -14   7   4     2777.35     3063.77    450.26 o 
 -13   7   4     1334.31     1096.17    331.76 o 
 -12   7   4     1625.82     2044.68    359.81 o 
 -11   7   4     1799.56     1682.14    185.69 o 
 -10   7   4     3450.55     3659.45    235.17 o 
  -9   7   4      409.38      285.45    131.42 o 
  -8   7   4     2782.43     2845.16    205.96 o 
  -7   7   4     1755.07     1849.27    195.03 o 
  -6   7   4     4399.40     5082.89    641.54 o 
  -5   7   4      558.65      624.63    176.37 o 
  -4   7   4     2138.23     2725.15    314.93 o 
  -3   7   4     1491.07     1758.88    226.53 o 
  -2   7   4     2646.18     2420.18    316.65 o 
  -1   7   4     1101.40     1186.64    151.09 o 
   0   7   4     2719.06     2645.19    178.65 o 
   1   7   4     1595.52     1957.98    167.45 o 
   2   7   4     3659.80     4045.86    219.64 o 
   3   7   4      907.07     1082.73    193.39 o 
   4   7   4     1327.75     1507.93    213.79 o 
   5   7   4     2359.98     2558.15    313.29 o 
   6   7   4     2040.79     1971.88    185.05 o 
   7   7   4     1646.55     1642.74    176.94 o 
   8   7   4     1708.05     2124.04    195.30 o 
   9   7   4     2860.96     3001.27    224.87 o 
  10   7   4     2672.30     2774.22    223.81 o 
  11   7   4     1052.09     1320.15    188.27 o 
 -10   8   4     4491.84     4268.10    338.03 o 
  -9   8   4     5165.00     5162.67    594.23 o 
  -8   8   4     1118.38     1367.47    261.23 o 
  -7   8   4     6663.74     6560.09    397.48 o 
  -6   8   4     1622.77     1918.43    262.34 o 
  -5   8   4     4868.75     4834.22    359.80 o 
  -4   8   4     4271.96     4867.37    366.66 o 
  -3   8   4     4730.89     5018.49    362.21 o 
  -2   8   4     1748.86     1754.71    253.49 o 
  -1   8   4     3486.74     3922.54    337.43 o 
   0   8   4      978.07     1291.45    232.96 o 
   1   8   4     6417.08     6024.68    277.81 o 
   2   8   4     3687.97     4148.16    249.39 o 
   3   8   4     3278.06     3664.23    238.28 o 
   4   8   4     2292.67     2843.56    218.78 o 
   5   8   4     2984.03     2659.08    289.16 o 
   6   8   4     4710.31     5123.53    371.05 o 
   7   8   4     4624.83     4879.24    421.50 o 
   8   8   4     2414.58     2568.28    286.84 o 
  -6   9   4    10233.01     9969.41    505.81 o 
  -5   9   4     3371.35     3265.28    343.48 o 
  -4   9   4     5308.92     5906.08   1108.11 o 
  -3   9   4     2929.76     3286.51    343.02 o 
  -2   9   4     7848.45     8332.56    469.63 o 
  -1   9   4     5188.06     5381.04    404.83 o 
   0   9   4     3268.92     3792.42    419.58 o 
   1   9   4     1296.11     1941.63    442.78 o 
   2   9   4     6901.51     6669.57    437.39 o 
   3   9   4     3266.60     3823.98    366.38 o 
 -21   1   5     1892.16     2179.33    522.61 o 
 -20   1   5       21.58      155.00    179.30 o 
 -19   1   5     2024.54     2113.77    253.52 o 
 -18   1   5       65.75       63.84    163.19 o 
 -17   1   5     1837.19     1633.30    220.25 o 
 -16   1   5      193.22      217.49    154.80 o 
 -15   1   5     5073.06     4825.12    844.69 o 
 -14   1   5      398.88      244.99    139.98 o 
 -13   1   5     4052.92     4034.91    249.71 o 
 -12   1   5     1162.98     1519.63    167.83 o 
 -11   1   5     4421.89     4418.86    237.15 o 
 -10   1   5      458.60      451.20     40.27 o 
  -9   1   5      995.66      963.12     64.50 o 
  -8   1   5     1074.05     1235.25     65.74 o 
  -7   1   5     2348.23     2499.82     87.69 o 
  -6   1   5      448.80      371.53     42.91 o 
  -5   1   5     7063.99     6852.57    157.79 o 
  -4   1   5     1419.43     1508.45    102.05 o 
  -3   1   5     7550.09     7741.64    184.32 o 
  -2   1   5     4660.92     5189.07    112.25 o 
  -1   1   5      210.70      444.92     40.67 o 
   0   1   5      627.21      693.31     51.79 o 
   1   1   5     7416.43     7442.12    156.16 o 
   2   1   5     2424.48     2632.49    170.63 o 
   3   1   5      884.59      865.94     62.26 o 
   4   1   5      184.90      149.11     70.80 o 
   5   1   5     5352.72     5521.44    134.35 o 
   6   1   5      458.35      429.93     58.09 o 
   7   1   5     2224.86     2312.08    104.82 o 
   8   1   5     1457.36     1484.28     94.18 o 
   9   1   5     1181.45     1326.39    118.68 o 
  10   1   5     7111.51     6313.46    745.94 o 
  11   1   5      647.87      219.42    137.08 o 
  12   1   5      293.36       26.24    145.89 o 
  13   1   5     1145.85     1304.32    285.04 o 
  14   1   5     1239.79     1086.79    285.12 o 
  15   1   5      739.00      487.46    246.40 o 
  16   1   5      758.17      538.44    265.72 o 
  17   1   5      300.06     -347.03    231.35 o 
 -20   2   5     5431.87     5229.29    347.11 o 
 -19   2   5      179.64      279.31    185.91 o 
 -18   2   5     6127.78     5962.44    351.52 o 
 -17   2   5       58.85       -8.12    154.96 o 
 -16   2   5     5002.31     5301.97    313.91 o 
 -15   2   5     1311.02     1213.13    181.56 o 
 -14   2   5     8484.49     8196.67    738.14 o 
 -13   2   5      927.51     1047.27    159.04 o 
 -12   2   5    12437.97    12015.93    378.18 o 
 -11   2   5      801.36      652.22    128.53 o 
 -10   2   5     8673.96     8501.85    172.55 o 
  -9   2   5     3250.06     3234.58    108.99 o 
  -8   2   5    16561.79    16352.00    262.29 o 
  -7   2   5     2060.20     2148.42     89.33 o 
  -6   2   5    17190.38    16949.89    308.42 o 
  -5   2   5      418.22      422.44     60.82 o 
  -4   2   5    16281.43    16269.11    252.31 o 
  -3   2   5     2734.30     2876.35     92.89 o 
  -2   2   5    13127.17    12883.27    208.93 o 
  -1   2   5     2608.38     2560.88     84.92 o 
   0   2   5    14507.33    14149.45    222.25 o 
   1   2   5     2467.09     2466.47     84.39 o 
   2   2   5    18813.45    18684.80    318.96 o 
   3   2   5     4972.71     5159.50    174.88 o 
   4   2   5     3931.25     3591.55    102.78 o 
   5   2   5     2827.47     2650.39    103.11 o 
   6   2   5     5313.72     5041.85    173.24 o 
   7   2   5     3754.68     3796.54    126.91 o 
   8   2   5     6794.22     6765.04    173.96 o 
   9   2   5     6350.14     6523.97    176.70 o 
  10   2   5    15340.32    15135.63    346.17 o 
  11   2   5     5303.43     4998.98    698.90 o 
  12   2   5     1528.46     1896.72    311.06 o 
  13   2   5     2434.44     2507.99    357.81 o 
  14   2   5     4485.46     4144.46    448.86 o 
  15   2   5     2303.52     1742.44    356.97 o 
  16   2   5     4252.73     4567.72    496.75 o 
  17   2   5     1888.10     1649.02    381.12 o 
 -20   3   5     1005.33      848.18    335.12 o 
 -19   3   5    10932.99    10631.13    665.87 o 
 -18   3   5      151.13      166.92    262.46 o 
 -17   3   5     6981.18     7161.73    386.95 o 
 -16   3   5      817.07     1036.68    186.46 o 
 -15   3   5    20465.77    19732.92    551.25 o 
 -14   3   5      589.29      829.55    164.79 o 
 -13   3   5    18250.46    16809.65    473.50 o 
 -12   3   5     2846.47     3086.88    211.26 o 
 -11   3   5    22511.26    22554.98    504.89 o 
 -10   3   5     2876.96     3070.32    123.12 o 
  -9   3   5    27752.19    27533.93    412.63 o 
  -8   3   5     2395.29     2287.25    104.45 o 
  -7   3   5    29157.46    27699.28    408.95 o 
  -6   3   5     2592.01     2680.96    110.46 o 
  -5   3   5    43900.01    43774.51    587.10 o 
  -4   3   5     9080.35     8896.06    181.41 o 
  -3   3   5    26604.88    26071.09    379.09 o 
  -2   3   5     3857.16     3725.68    114.90 o 
  -1   3   5    18597.93    18091.05    283.25 o 
   0   3   5     9482.41     9693.20    182.02 o 
   1   3   5    25776.66    25473.19    362.98 o 
   2   3   5     9004.44     9269.72    224.62 o 
   3   3   5     4063.61     3489.40    143.35 o 
   4   3   5     5567.33     5268.82    176.68 o 
   5   3   5    11488.23    11840.29    297.94 o 
   6   3   5     6082.52     6247.48    343.73 o 
   7   3   5     9088.76     8603.11    244.13 o 
   8   3   5     7809.50     7752.08    239.28 o 
   9   3   5     9652.66     9741.80    275.04 o 
  10   3   5     7453.97     7765.10    253.85 o 
  11   3   5     4621.79     4785.55    217.92 o 
  12   3   5     4723.30     4154.41    422.59 o 
  13   3   5     7569.81     6439.76    512.68 o 
  14   3   5     4017.03     3595.06    434.61 o 
  15   3   5     7717.66     7570.02    620.27 o 
  16   3   5     4104.01     4502.83    520.93 o 
 -19   4   5      631.66      608.48    322.51 o 
 -18   4   5    13421.05    12484.89    731.23 o 
 -17   4   5      884.40     1463.01    349.51 o 
 -16   4   5    15175.67    15195.84    764.66 o 
 -15   4   5      132.86      -73.86    229.27 o 
 -14   4   5    21983.29    21089.05    876.95 o 
 -13   4   5     5118.65     5835.15    488.64 o 
 -12   4   5    16483.81    14132.66   1702.54 o 
 -11   4   5     1764.49     1904.12    114.61 o 
 -10   4   5    27292.41    26910.82    425.48 o 
  -9   4   5     2409.38     2574.46    125.73 o 
  -8   4   5    32279.44    31113.12    467.69 o 
  -7   4   5     4047.49     4298.96    150.01 o 
  -6   4   5    35586.60    34224.93    497.06 o 
  -5   4   5     5339.30     4942.60    150.88 o 
  -4   4   5    26128.98    24339.61    377.92 o 
  -3   4   5     2564.24     2543.26    142.22 o 
  -2   4   5    42727.68    42377.66    578.21 o 
  -1   4   5     2623.35     2687.82    110.80 o 
   0   4   5    26351.06    25283.47    372.70 o 
   1   4   5     4128.60     4194.49    167.25 o 
   2   4   5    24863.45    23363.55    557.12 o 
   3   4   5     8163.10     7674.70    223.42 o 
   4   4   5    18989.09    18160.83    376.72 o 
   5   4   5     7521.17     7524.86    282.84 o 
   6   4   5    22994.31    22480.98    499.06 o 
   7   4   5     4192.76     4283.22    425.42 o 
   8   4   5    12429.94    11741.84    311.21 o 
   9   4   5     6969.67     7247.78    253.59 o 
  10   4   5    17443.18    17764.96    412.45 o 
  11   4   5    12171.85    12635.43    346.57 o 
  12   4   5     8721.76     8334.55    569.80 o 
  13   4   5     4637.32     5059.77    497.73 o 
  14   4   5    11743.58    11649.76    705.66 o 
  15   4   5     4215.84     5777.70    580.92 o 
 -18   5   5      785.42     1087.79    371.68 o 
 -17   5   5    15937.68    15895.96    831.42 o 
 -16   5   5     1759.48     1891.60    389.20 o 
 -15   5   5    21114.37    21978.01    944.47 o 
 -14   5   5     2515.32     2619.09    385.58 o 
 -13   5   5    14797.99    15860.25    752.99 o 
 -12   5   5     7206.73     6844.08    501.10 o 
 -11   5   5    28442.85    28799.74    706.31 o 
 -10   5   5     4827.18     4847.18    176.66 o 
  -9   5   5    24317.30    21643.98   1101.34 o 
  -8   5   5     6783.84     6584.65    266.37 o 
  -7   5   5    35206.95    33128.05    604.42 o 
  -6   5   5     3150.34     3004.82    139.77 o 
  -5   5   5    19235.19    18416.61    326.23 o 
  -4   5   5    11672.68    11249.37    237.14 o 
  -3   5   5    32433.93    31498.63    470.00 o 
  -2   5   5     4539.40     4453.17    267.63 o 
  -1   5   5    31169.04    29650.82    536.70 o 
   0   5   5     5325.00     5446.17    201.62 o 
   1   5   5    28417.15    27997.54    519.29 o 
   2   5   5     5287.34     5699.33    280.66 o 
   3   5   5    23857.84    22961.47    459.33 o 
   4   5   5     8172.04     7896.89    253.18 o 
   5   5   5    17676.13    16838.29    383.73 o 
   6   5   5    11192.46    11247.25    309.98 o 
   7   5   5    20269.45    19468.68    657.19 o 
   8   5   5     9815.47    10193.04    308.53 o 
   9   5   5    14037.11    13921.38    371.02 o 
  10   5   5     4763.74     4629.33    377.50 o 
  11   5   5    15438.98    16482.97    423.54 o 
  12   5   5    11275.50    11534.62    676.13 o 
  13   5   5     6145.07     6103.42    574.46 o 
  14   5   5     6718.96     6925.22    637.80 o 
 -16   6   5    12793.67    13411.84    783.81 o 
 -15   6   5      217.46      172.02    289.87 o 
 -14   6   5    18359.74    18924.59    878.67 o 
 -13   6   5     2292.08     2153.06    374.53 o 
 -12   6   5    14141.81    13255.12    690.74 o 
 -11   6   5      835.32      697.99    170.83 o 
 -10   6   5    19489.85    20298.44    601.01 o 
  -9   6   5     1225.55     1435.42    249.86 o 
  -8   6   5    22418.72    22282.52    484.51 o 
  -7   6   5     3887.81     4057.51    172.37 o 
  -6   6   5    32500.72    31374.77    712.21 o 
  -5   6   5     2253.72     2200.33    154.31 o 
  -4   6   5    19591.28    20164.22    427.27 o 
  -3   6   5     1974.47     2278.63    154.38 o 
  -2   6   5    25573.76    24908.85    493.54 o 
  -1   6   5     3906.21     3980.32    207.31 o 
   0   6   5    23775.10    23888.59    484.62 o 
   1   6   5     3059.57     3104.79    251.47 o 
   2   6   5    21856.03    20453.19    442.68 o 
   3   6   5     2439.11     2160.48    218.00 o 
   4   6   5    17254.27    17280.58    407.50 o 
   5   6   5     5153.06     4845.51    231.12 o 
   6   6   5    16679.95    15862.07    398.54 o 
   7   6   5     4212.49     4478.92    240.72 o 
   8   6   5    13082.77    12960.20    370.77 o 
   9   6   5     3410.72     3609.16    462.76 o 
  10   6   5    10083.50    10838.52    354.59 o 
  11   6   5     4878.87     5125.75    277.21 o 
  12   6   5    11284.46    10476.03    677.52 o 
 -14   7   5     1508.65     1888.44    394.38 o 
 -13   7   5     7973.69     7274.55    578.56 o 
 -12   7   5      424.02      381.35    281.13 o 
 -11   7   5    15481.38    15518.23    429.05 o 
 -10   7   5     1875.47     2004.78    203.54 o 
  -9   7   5    12470.30    12875.47    379.56 o 
  -8   7   5     1855.02     2208.13    549.63 o 
  -7   7   5    18986.15    18764.78    584.20 o 
  -6   7   5     6533.77     6256.05    499.98 o 
  -5   7   5    15646.58    15788.16    687.75 o 
  -4   7   5     3756.86     4129.35    681.22 o 
  -3   7   5    18533.70    19307.50    439.84 o 
  -2   7   5     4198.27     4427.51    281.72 o 
  -1   7   5    13940.86    14148.04    371.07 o 
   0   7   5     2496.28     3008.70    290.30 o 
   1   7   5    11548.59    11468.13    334.80 o 
   2   7   5     9098.88     8861.56    486.94 o 
   3   7   5    18486.52    17115.09    423.49 o 
   4   7   5     4287.94     4213.62    354.69 o 
   5   7   5     9712.15     9650.16    421.13 o 
   6   7   5     2918.48     2677.26    205.38 o 
   7   7   5     7294.73     7325.99    417.60 o 
   8   7   5     3587.70     3838.86    247.64 o 
   9   7   5     8483.45     9142.57    342.32 o 
  10   7   5     1788.50     1889.50    216.61 o 
 -10   8   5     6546.66     6556.04    503.26 o 
  -9   8   5      651.87      933.19    221.81 o 
  -8   8   5     5737.59     6077.17    762.73 o 
  -7   8   5      658.81      660.60    216.37 o 
  -6   8   5     9227.31     9317.21    455.94 o 
  -5   8   5      307.15      600.78    210.90 o 
  -4   8   5     8163.40     8640.61    435.14 o 
  -3   8   5     1278.86     1604.16    253.06 o 
  -2   8   5     7012.59     7156.21    403.82 o 
  -1   8   5     2032.35     2045.51    273.02 o 
   0   8   5     7209.80     7364.90    295.07 o 
   1   8   5      509.42      330.11    144.12 o 
   2   8   5     9817.42    10129.49    343.10 o 
   3   8   5      955.32     1063.18    168.34 o 
   4   8   5     7408.10     7900.28    319.21 o 
   5   8   5     1365.29     1378.30    181.33 o 
   6   8   5     5397.56     5026.50   1021.10 o 
   7   8   5     1792.39     1288.72    244.16 o 
  -4   9   5      249.64      641.61    249.80 o 
  -3   9   5     3155.98     3154.44    346.69 o 
  -2   9   5      275.23      376.20    225.72 o 
  -1   9   5     2383.52     2167.24    646.87 o 
   0   9   5      613.03     1044.05    250.44 o 
   1   9   5     2987.49     2827.40    334.86 o 
 -21   0   6    18278.78    17593.57    849.82 o 
 -20   0   6       60.32      582.92    287.20 o 
 -19   0   6    18504.30    19023.61    853.40 o 
 -18   0   6       15.80     -133.98    232.37 o 
 -17   0   6    20677.81    21288.17    877.26 o 
 -16   0   6        5.97      -28.41    201.84 o 
 -15   0   6    21757.39    20670.07    807.25 o 
 -14   0   6     1879.28     2193.01    291.29 o 
 -13   0   6    42496.11    41024.38   1228.42 o 
 -12   0   6     1987.78     2089.99    265.27 o 
 -11   0   6    41102.01    40459.45   1161.21 o 
 -10   0   6     2841.01     2644.63    117.48 o 
  -9   0   6    56430.45    58293.62   1037.07 o 
  -8   0   6     3138.54     3269.35    232.85 o 
  -7   0   6    71218.28    71329.55   1244.92 o 
  -6   0   6     3962.57     3858.41    263.83 o 
  -5   0   6    96484.02    98566.77   1681.21 o 
  -4   0   6    17447.02    17984.57    383.23 o 
  -3   0   6    73298.52    72769.38   1266.10 o 
  -2   0   6     4190.06     4220.37    154.26 o 
  -1   0   6    76754.23    74402.76   1293.30 o 
   0   0   6     6429.56     6294.18    208.36 o 
   1   0   6    57894.60    57286.89   1083.48 o 
   2   0   6     9705.91    10388.44    267.41 o 
   3   0   6    25510.93    24485.32    505.00 o 
   4   0   6      770.38      674.18    145.35 o 
   5   0   6    31981.46    31439.44    631.79 o 
   6   0   6     4212.36     4261.04    366.87 o 
   7   0   6    32119.42    31731.39    656.28 o 
   8   0   6     4110.61     4751.92    222.85 o 
   9   0   6    19336.44    19986.39    485.68 o 
  10   0   6     5985.05     6199.56    263.21 o 
  11   0   6    14247.54    13963.18    580.89 o 
  12   0   6     1900.04     2157.29    282.08 o 
  13   0   6    17684.77    16702.28    692.17 o 
  14   0   6     2154.31     1873.45    305.15 o 
 -21   1   6      140.82      455.45    348.10 o 
 -20   1   6    14159.44    13830.79    676.65 o 
 -19   1   6       90.06       36.99    171.64 o 
 -18   1   6    18289.55    18318.45    579.97 o 
 -17   1   6        7.49        1.53    157.63 o 
 -16   1   6    31893.72    31045.33    812.40 o 
 -15   1   6      579.14      434.55    275.97 o 
 -14   1   6    26392.32    25851.66    640.92 o 
 -13   1   6     1992.78     1773.24    187.46 o 
 -12   1   6    25905.88    26691.61    617.90 o 
 -11   1   6      112.27      232.74    112.81 o 
 -10   1   6    44496.78    43906.76    574.99 o 
  -9   1   6      220.85      239.80     48.85 o 
  -8   1   6    60267.38    61303.24    771.49 o 
  -7   1   6       35.91      176.82     62.13 o 
  -6   1   6    64057.39    65292.04    939.30 o 
  -5   1   6     3613.97     3987.13    125.10 o 
  -4   1   6    44969.29    44005.23    568.83 o 
  -3   1   6       70.34       98.77     38.36 o 
  -2   1   6    87427.51    87474.29   1217.82 o 
  -1   1   6       83.33      243.91     44.98 o 
   0   1   6    56264.12    55313.27    797.15 o 
   1   1   6      316.08      342.41     48.97 o 
   2   1   6    41703.45    39594.29    596.47 o 
   3   1   6       90.12      134.66     57.94 o 
   4   1   6    39203.73    38567.93    594.27 o 
   5   1   6     1727.15     1893.94    103.93 o 
   6   1   6    31519.77    31450.16    536.33 o 
   7   1   6     1790.80     1766.70     98.99 o 
   8   1   6    24252.87    24580.31    387.43 o 
   9   1   6     1797.85     2021.99    152.55 o 
  10   1   6    16806.03    16833.25    366.42 o 
  11   1   6     3007.26     3175.22    173.94 o 
  12   1   6    13870.02    12503.75    595.71 o 
  13   1   6     3207.19     3389.85    376.71 o 
  14   1   6    15529.00    15000.32    706.69 o 
  15   1   6     3396.72     2880.52    383.93 o 
  16   1   6    11545.67    12372.37    683.88 o 
 -20   2   6      214.41      261.37    192.87 o 
 -19   2   6    12888.86    13119.22    499.58 o 
 -18   2   6       25.93      -95.49    163.43 o 
 -17   2   6    16215.44    16304.18    524.64 o 
 -16   2   6      129.04     -209.35    139.56 o 
 -15   2   6    24734.53    24343.80    632.87 o 
 -14   2   6     1606.30     2059.26    207.94 o 
 -13   2   6    19786.20    19821.93    528.13 o 
 -12   2   6      355.93      400.33    132.00 o 
 -11   2   6    29469.14    29240.38    497.64 o 
 -10   2   6     1464.35     1406.84     81.56 o 
  -9   2   6    19367.85    18993.31    301.22 o 
  -8   2   6     6002.61     6310.63    151.23 o 
  -7   2   6    41577.98    42652.92    658.90 o 
  -6   2   6     2215.60     2602.17    101.59 o 
  -5   2   6    37351.85    37950.05    510.15 o 
  -4   2   6      864.54      935.55     75.21 o 
  -3   2   6    37638.34    38211.31    509.24 o 
  -2   2   6      925.53      973.44     63.49 o 
  -1   2   6    37662.72    36438.58    488.05 o 
   0   2   6      435.95      491.29     50.67 o 
   1   2   6    35665.65    34169.62    632.91 o 
   2   2   6     3886.71     4103.40    112.52 o 
   3   2   6    30713.20    29291.87    475.66 o 
   4   2   6     1239.11     1074.23     98.97 o 
   5   2   6    29683.18    28440.24    411.59 o 
   6   2   6     2177.39     2108.11    101.29 o 
   7   2   6    22254.88    22263.13    354.17 o 
   8   2   6     2384.36     2603.46    154.79 o 
   9   2   6    12024.23    12256.37    307.61 o 
  10   2   6     8217.90     8245.17    256.00 o 
  11   2   6    14518.01    14772.23    364.24 o 
  12   2   6     2080.03     1850.89    316.09 o 
  13   2   6    10478.92    10863.59    609.81 o 
  14   2   6     2537.14     2561.30    384.77 o 
  15   2   6     8032.00     8067.02    586.08 o 
  16   2   6     2010.32     2399.03    406.54 o 
 -20   3   6     8565.79     8441.27    632.83 o 
 -19   3   6      235.63      388.60    287.19 o 
 -18   3   6     6517.12     6389.11    373.23 o 
 -17   3   6       51.09      -25.63    160.03 o 
 -16   3   6     6689.74     6757.41    336.48 o 
 -15   3   6        5.30       57.66    182.59 o 
 -14   3   6    10396.16    10152.08    481.13 o 
 -13   3   6       51.90      -79.12    121.81 o 
 -12   3   6    11526.38    11336.41    372.70 o 
 -11   3   6      164.16      213.19     73.93 o 
 -10   3   6    16210.43    16439.56    290.11 o 
  -9   3   6      126.93      201.06     63.78 o 
  -8   3   6    16938.75    17508.54    350.62 o 
  -7   3   6      135.94      156.43     56.41 o 
  -6   3   6    15719.60    15149.48    265.47 o 
  -5   3   6      539.19      527.46     64.17 o 
  -4   3   6    24340.31    24318.94    366.65 o 
  -3   3   6      286.24      318.21     55.79 o 
  -2   3   6    17840.28    17746.34    286.09 o 
  -1   3   6     2529.93     2557.44    137.94 o 
   0   3   6    20962.97    21273.19    382.41 o 
   1   3   6      589.67      625.79     57.93 o 
   2   3   6    30732.72    30533.87    429.75 o 
   3   3   6      483.54      541.10     59.11 o 
   4   3   6     9837.06     9125.81    254.32 o 
   5   3   6      766.14      804.20     99.80 o 
   6   3   6     9590.92     9407.35    258.35 o 
   7   3   6     3129.25     3357.34    173.76 o 
   8   3   6    15034.26    14858.60    346.77 o 
   9   3   6      800.11      802.61    114.57 o 
  10   3   6    17389.50    17274.04    398.05 o 
  11   3   6     1502.58     1743.68    157.22 o 
  12   3   6     3051.55     3094.76    381.45 o 
  13   3   6      676.44      468.18    281.74 o 
  14   3   6     7272.53     5890.13    539.44 o 
  15   3   6     1954.70     1702.32    383.43 o 
 -19   4   6     2600.54     2891.84    452.60 o 
 -18   4   6      167.49       89.61    277.11 o 
 -17   4   6     2581.11     3129.50    441.45 o 
 -16   4   6       87.26      313.15    269.08 o 
 -15   4   6     3794.15     3891.40    276.07 o 
 -14   4   6       55.46       84.61    143.50 o 
 -13   4   6     3968.81     4179.20    259.67 o 
 -12   4   6     2393.76     2085.22    194.54 o 
 -11   4   6     5949.94     6124.68    185.36 o 
 -10   4   6      107.22      238.04     74.94 o 
  -9   4   6     4997.43     4916.92    167.73 o 
  -8   4   6      104.53      229.96     71.08 o 
  -7   4   6     7692.43     7767.33    197.02 o 
  -6   4   6     1305.19     1627.64    103.40 o 
  -5   4   6     9021.71     9335.90    210.03 o 
  -4   4   6      709.58      857.57    100.65 o 
  -3   4   6     5113.84     5056.62    154.39 o 
  -2   4   6     1301.93     1251.36     87.65 o 
  -1   4   6     4501.83     4497.44    142.14 o 
   0   4   6      973.68      978.24     86.12 o 
   1   4   6     4654.62     4696.02    181.91 o 
   2   4   6      589.02      632.73    138.06 o 
   3   4   6     4927.90     4578.26    241.32 o 
   4   4   6     3281.27     3297.26    192.47 o 
   5   4   6     5902.31     6102.22    219.91 o 
   6   4   6      115.58       89.67     85.11 o 
   7   4   6      693.50      776.92    114.96 o 
   8   4   6      684.70      667.89    114.42 o 
   9   4   6     3178.99     3247.55    193.01 o 
  10   4   6      105.30      317.23    117.09 o 
  11   4   6     5003.51     4727.81    390.78 o 
  12   4   6      479.32      667.53    288.85 o 
  13   4   6     2462.55     2900.80    427.37 o 
  14   4   6      554.49      192.32    311.77 o 
 -18   5   6      375.94      874.56    344.24 o 
 -17   5   6        1.40      204.10    294.23 o 
 -16   5   6      115.48      334.74    288.20 o 
 -15   5   6      124.84      489.74    287.68 o 
 -14   5   6       70.84     -135.92    241.38 o 
 -13   5   6     1661.58     1486.09    325.86 o 
 -12   5   6      265.22      192.13    151.14 o 
 -11   5   6      692.73      437.57    133.34 o 
 -10   5   6     1016.63     1223.82    112.59 o 
  -9   5   6       26.17       89.97     80.59 o 
  -8   5   6      428.68      400.91     86.71 o 
  -7   5   6      152.71      122.76     75.82 o 
  -6   5   6      290.39      365.10     81.19 o 
  -5   5   6        0.15       13.56     67.81 o 
  -4   5   6      910.47     1067.62     94.60 o 
  -3   5   6      333.01      384.27     74.71 o 
  -2   5   6      581.80      622.48     98.98 o 
  -1   5   6      167.67       78.16     81.41 o 
   0   5   6      635.41      744.80    105.13 o 
   1   5   6       82.95      204.02     87.78 o 
   2   5   6      847.33      835.11    114.26 o 
   3   5   6      716.89      599.11    139.99 o 
   4   5   6      375.43      668.99    141.88 o 
   5   5   6      362.05      320.55     98.43 o 
   6   5   6     1603.31     1649.01    245.41 o 
   7   5   6      173.38      237.04    116.98 o 
   8   5   6     1429.50     1578.79    183.33 o 
   9   5   6        2.62     -128.09    104.11 o 
  10   5   6      470.15      473.67    133.77 o 
  11   5   6      119.80        9.48    127.02 o 
  12   5   6      523.60      250.30    296.46 o 
  13   5   6      533.31      343.77    322.07 o 
 -16   6   6        1.67       12.18    301.55 o 
 -15   6   6     1007.54      775.53    323.54 o 
 -14   6   6      695.55      335.24    302.14 o 
 -13   6   6       32.91     -252.37    241.82 o 
 -12   6   6      135.30      348.19    264.86 o 
 -11   6   6      326.58      260.37    123.19 o 
 -10   6   6      895.27      708.77    226.01 o 
  -9   6   6     1346.47     1341.89    177.06 o 
  -8   6   6      318.42      230.91    111.11 o 
  -7   6   6     1029.19     1173.43    113.93 o 
  -6   6   6      419.38      349.20     87.95 o 
  -5   6   6     1976.66     2101.24    154.30 o 
  -4   6   6      140.12       90.68    101.14 o 
  -3   6   6     1512.70     1612.82    140.62 o 
  -2   6   6      269.51      298.14     99.36 o 
  -1   6   6      414.29      257.32     97.96 o 
   0   6   6      353.59      344.06    141.13 o 
   1   6   6      820.41     1019.07    200.19 o 
   2   6   6      387.94      369.50    109.23 o 
   3   6   6       71.30       49.86    100.70 o 
   4   6   6       90.56       13.73    128.09 o 
   5   6   6      174.55      365.79    148.26 o 
   6   6   6       34.95      163.10    113.35 o 
   7   6   6       90.48      -40.46    148.13 o 
   8   6   6       16.77      114.17    121.74 o 
   9   6   6      260.55      303.20    136.25 o 
  10   6   6      206.22      281.09    149.86 o 
  11   6   6       82.62     -123.79    222.62 o 
 -14   7   6     2760.67     2746.81    439.97 o 
 -13   7   6      468.41      241.99    290.07 o 
 -12   7   6     1981.46     2425.46    385.80 o 
 -11   7   6       31.71      -43.29    133.83 o 
 -10   7   6     2663.27     3172.79    229.57 o 
  -9   7   6      291.77      335.25    175.74 o 
  -8   7   6     4367.32     4310.86    320.39 o 
  -7   7   6      334.38       65.67    286.08 o 
  -6   7   6     3842.81     4082.94    315.52 o 
  -5   7   6      435.48      268.19    120.24 o 
  -4   7   6     3919.15     4364.41    285.25 o 
  -3   7   6       38.44      -80.19    106.36 o 
  -2   7   6     4091.41     4016.19    221.40 o 
  -1   7   6      124.45      111.17    147.55 o 
   0   7   6     3970.52     3953.35    356.76 o 
   1   7   6       49.67       48.81    114.64 o 
   2   7   6     4383.98     4650.75    240.69 o 
   3   7   6      255.14      280.82    125.61 o 
   4   7   6     2240.00     2469.94    209.84 o 
   5   7   6      139.07       68.49    157.11 o 
   6   7   6     1979.28     1896.12    237.55 o 
   7   7   6       63.52      215.53    173.30 o 
   8   7   6     1733.99     1822.29    198.39 o 
   9   7   6      271.92      227.18    150.86 o 
 -10   8   6      234.14      251.66    200.86 o 
  -9   8   6     6244.34     6287.55    398.71 o 
  -8   8   6      579.94      267.17    201.32 o 
  -7   8   6     6149.29     6187.35    457.35 o 
  -6   8   6      526.76      580.45    222.23 o 
  -5   8   6     5729.45     6038.01    408.90 o 
  -4   8   6      235.65       69.02    190.86 o 
  -3   8   6     5731.40     5548.96    389.46 o 
  -2   8   6      184.70       96.05    286.48 o 
  -1   8   6     8576.77     8630.12    319.80 o 
   0   8   6      138.67      326.84    179.01 o 
   1   8   6     7853.57     7637.41    316.64 o 
   2   8   6      247.83      321.14    141.11 o 
   3   8   6     5386.25     5058.16    369.11 o 
   4   8   6      532.74      417.86    170.52 o 
   5   8   6     4179.12     4244.82    268.50 o 
   6   8   6      492.50      567.89    162.97 o 
 -21   1   7      981.22      854.46    235.96 o 
 -20   1   7      280.83      349.12    202.73 o 
 -19   1   7     2016.29     1980.39    277.30 o 
 -18   1   7      142.77      -51.84    171.47 o 
 -17   1   7     1263.06      964.38    203.12 o 
 -16   1   7      330.52      402.68    226.64 o 
 -15   1   7     5928.34     5835.16    307.31 o 
 -14   1   7        3.73      134.60    131.50 o 
 -13   1   7      459.78      508.59    143.73 o 
 -12   1   7      489.30      499.90    133.03 o 
 -11   1   7     1659.91     1672.34    165.09 o 
 -10   1   7      484.70      574.93     59.64 o 
  -9   1   7     1426.60     1522.59    105.80 o 
  -8   1   7     1288.94     1466.68     99.61 o 
  -7   1   7     5468.32     5489.78    223.22 o 
  -6   1   7        0.87       45.33     52.76 o 
  -5   1   7     1406.92     1306.52     74.79 o 
  -4   1   7     1534.48     1770.96    116.04 o 
  -3   1   7     3244.69     3274.16    120.05 o 
  -2   1   7       65.58       44.38     46.00 o 
  -1   1   7     5147.04     4929.84    140.83 o 
   0   1   7       54.08       54.72     41.75 o 
   1   1   7     5549.30     5327.81    141.73 o 
   2   1   7      268.10      360.23     58.99 o 
   3   1   7     8321.07     8060.75    193.68 o 
   4   1   7      267.70      475.58     82.59 o 
   5   1   7     3000.71     3078.43    317.28 o 
   6   1   7       10.04        8.29     57.20 o 
   7   1   7     2521.38     2457.61    146.22 o 
   8   1   7      144.40       55.26     79.99 o 
   9   1   7     2489.71     2865.40    165.21 o 
  10   1   7       19.16       35.99     71.69 o 
  11   1   7     1120.01     1244.71    136.00 o 
  12   1   7      559.19      673.91    249.70 o 
  13   1   7      990.70      493.86    253.09 o 
  14   1   7       10.97        3.96    243.60 o 
  15   1   7      901.92      381.01    291.64 o 
 -20   2   7     3605.27     3919.55    347.00 o 
 -19   2   7     1094.01     1205.61    237.00 o 
 -18   2   7     3358.39     3553.77    581.95 o 
 -17   2   7      636.26      794.36    192.80 o 
 -16   2   7     4870.86     5204.05    312.53 o 
 -15   2   7      235.31      315.17    156.46 o 
 -14   2   7     7936.26     7793.02    334.05 o 
 -13   2   7      613.60      822.40    173.44 o 
 -12   2   7     2261.45     2213.16    193.61 o 
 -11   2   7      395.43      345.32     61.40 o 
 -10   2   7    11522.25    11476.70    222.43 o 
  -9   2   7      368.65      427.88     66.08 o 
  -8   2   7     9054.17     8753.20    187.81 o 
  -7   2   7      602.25      709.22     67.44 o 
  -6   2   7    22011.91    22859.07    347.16 o 
  -5   2   7     2296.86     2727.47    107.25 o 
  -4   2   7     9921.34     9325.91    186.39 o 
  -3   2   7      375.99      447.60     55.61 o 
  -2   2   7    19296.39    19043.31    339.33 o 
  -1   2   7     1158.09     1496.90     79.65 o 
   0   2   7    22738.35    22327.40    336.07 o 
   1   2   7      114.94      161.99     46.99 o 
   2   2   7    15459.02    14478.06    261.26 o 
   3   2   7      756.28      818.06     66.49 o 
   4   2   7    17586.44    17592.73    333.56 o 
   5   2   7      158.63      134.63     54.87 o 
   6   2   7    11713.09    11502.66    229.36 o 
   7   2   7       12.13       48.90     81.24 o 
   8   2   7     6492.90     6680.68    280.70 o 
   9   2   7      162.65      134.52     92.36 o 
  10   2   7    10823.57    11181.29    309.16 o 
  11   2   7      219.85      151.51    104.76 o 
  12   2   7     4468.34     4376.92    437.26 o 
  13   2   7        7.76      -36.81    248.07 o 
  14   2   7     6861.74     5978.12    520.77 o 
  15   2   7      675.51      274.06    297.18 o 
 -20   3   7      697.43      466.33    310.54 o 
 -19   3   7     9766.73     8737.53    480.07 o 
 -18   3   7      863.52      597.30    197.71 o 
 -17   3   7     9945.29     9584.82    409.22 o 
 -16   3   7      560.81      698.23    186.08 o 
 -15   3   7    12695.35    12637.70    439.58 o 
 -14   3   7       19.39       -5.33    133.98 o 
 -13   3   7     6961.08     6978.71    308.99 o 
 -12   3   7     2442.49     2204.21    199.87 o 
 -11   3   7    19888.34    20355.23    344.21 o 
 -10   3   7       10.67       94.68    105.78 o 
  -9   3   7    21771.32    21047.48    399.22 o 
  -8   3   7       89.80      135.42     63.26 o 
  -7   3   7    26641.42    26204.27    402.74 o 
  -6   3   7      723.95      868.59    100.24 o 
  -5   3   7    23001.63    22046.38    444.23 o 
  -4   3   7      331.35      367.62     63.66 o 
  -3   3   7    38203.70    38490.23    534.60 o 
  -2   3   7        7.59       42.69     50.88 o 
  -1   3   7    22913.00    22653.80    349.49 o 
   0   3   7     1177.94     1266.41    125.72 o 
   1   3   7    29144.32    29141.96    423.15 o 
   2   3   7        6.41       40.75     48.18 o 
   3   3   7    15831.27    14563.88    323.46 o 
   4   3   7       43.68       57.77     91.64 o 
   5   3   7    17510.46    17374.78    374.09 o 
   6   3   7      363.41      452.70     96.64 o 
   7   3   7     9347.27     9312.03    272.11 o 
   8   3   7      449.34      597.41    110.90 o 
   9   3   7    13776.53    13870.57    352.08 o 
  10   3   7       93.67       77.27    127.37 o 
  11   3   7     5978.83     5980.48    256.78 o 
  12   3   7       72.82       43.91    234.78 o 
  13   3   7    10024.66     9467.38    618.22 o 
  14   3   7      160.73      232.10    307.10 o 
 -19   4   7     1114.57     1106.98    348.40 o 
 -18   4   7    11840.03    12191.63    723.87 o 
 -17   4   7     1081.59     1273.78    345.15 o 
 -16   4   7    15749.21    15524.93    509.10 o 
 -15   4   7      702.24      607.83    251.06 o 
 -14   4   7    13651.90    13042.56    438.22 o 
 -13   4   7      979.57     1159.24    178.02 o 
 -12   4   7    17047.48    16433.41    472.93 o 
 -11   4   7      374.99      456.65     87.08 o 
 -10   4   7    18833.20    18662.85    451.71 o 
  -9   4   7      204.27      162.84     77.26 o 
  -8   4   7    27332.72    26838.47    431.99 o 
  -7   4   7       35.51      338.66     77.54 o 
  -6   4   7    31740.16    31649.44    482.04 o 
  -5   4   7        4.15      131.55     67.92 o 
  -4   4   7    27247.08    26439.20    416.56 o 
  -3   4   7       52.70      129.74     68.40 o 
  -2   4   7    40448.93    39636.35    563.34 o 
  -1   4   7      166.02      314.38     66.93 o 
   0   4   7    35652.43    35035.83    607.91 o 
   1   4   7       78.30      260.42     82.73 o 
   2   4   7    26431.82    25615.95    487.87 o 
   3   4   7       68.29      -21.71     81.46 o 
   4   4   7    30518.24    29168.82    781.36 o 
   5   4   7      124.74      135.69     89.81 o 
   6   4   7    27993.03    28081.46    543.02 o 
   7   4   7      351.28      365.65    106.63 o 
   8   4   7    15406.51    16386.75    396.55 o 
   9   4   7      179.22      187.83    112.66 o 
  10   4   7    14238.32    14847.15    390.64 o 
  11   4   7      168.15      371.84    132.13 o 
  12   4   7    11731.40    11589.88    678.92 o 
  13   4   7      499.43      576.49    321.69 o 
 -17   5   7    16492.20    15409.12    823.33 o 
 -16   5   7      795.34      755.12    317.88 o 
 -15   5   7    18417.78    18557.06    870.09 o 
 -14   5   7      167.58      194.89    265.56 o 
 -13   5   7    13374.73    13915.73    450.32 o 
 -12   5   7       66.86       29.62    139.35 o 
 -11   5   7    28295.57    28927.46    479.74 o 
 -10   5   7       89.60      198.06    124.14 o 
  -9   5   7    22149.71    21613.27    387.43 o 
  -8   5   7       28.09      -74.47     74.77 o 
  -7   5   7    22566.11    21838.94    385.43 o 
  -6   5   7        8.53      123.29     78.91 o 
  -5   5   7    24219.27    23501.58    399.06 o 
  -4   5   7      629.28      770.99    116.59 o 
  -3   5   7    32013.02    31969.20    732.42 o 
  -2   5   7      222.78      319.01    111.26 o 
  -1   5   7    31769.18    31073.17    572.07 o 
   0   5   7       26.58      202.25     91.89 o 
   1   5   7    35193.89    34364.40    622.30 o 
   2   5   7      189.31      369.91    121.65 o 
   3   5   7    20510.08    19844.72    431.05 o 
   4   5   7        4.19       44.86    113.39 o 
   5   5   7    23959.92    23106.15    612.97 o 
   6   5   7      138.70      223.43    110.95 o 
   7   5   7    24256.18    23997.11    533.57 o 
   8   5   7      565.23      410.03    126.17 o 
   9   5   7    16925.18    16511.33    424.43 o 
  10   5   7     1399.89     1396.70    168.99 o 
  11   5   7     8975.47     9439.65    337.30 o 
  12   5   7       78.17       29.35    282.61 o 
 -16   6   7    11509.83    10714.41    706.96 o 
 -15   6   7      821.98     1512.16    376.41 o 
 -14   6   7    12720.73    13902.59    751.43 o 
 -13   6   7     1949.86     1481.85    349.58 o 
 -12   6   7    26733.13    24359.84    971.13 o 
 -11   6   7     1512.29     1723.38    173.89 o 
 -10   6   7    16279.06    15984.82    413.13 o 
  -9   6   7      241.21      334.23    103.13 o 
  -8   6   7    23284.24    22723.41    413.49 o 
  -7   6   7      698.83      758.92    107.86 o 
  -6   6   7    20919.74    21374.13    458.55 o 
  -5   6   7      697.68      854.36    125.36 o 
  -4   6   7    25403.67    25238.70    512.78 o 
  -3   6   7      390.57      772.92    173.94 o 
  -2   6   7    30989.54    29935.23    579.68 o 
  -1   6   7      317.86      379.51    110.30 o 
   0   6   7    19961.66    19882.27    447.11 o 
   1   6   7        0.61      122.50    102.78 o 
   2   6   7    23788.53    22908.92    493.53 o 
   3   6   7        3.96      -36.69    103.21 o 
   4   6   7    17311.50    15984.04    460.59 o 
   5   6   7      152.67      252.29    154.15 o 
   6   6   7    19248.46    18905.55    586.22 o 
   7   6   7        8.14      100.25    157.28 o 
   8   6   7    12782.10    12864.41    385.43 o 
   9   6   7      187.33      133.56    133.49 o 
  10   6   7    15622.63    16034.34    449.51 o 
 -13   7   7    13973.83    12899.22    728.36 o 
 -12   7   7      476.00      312.90    285.44 o 
 -11   7   7    11210.17    11463.78    375.23 o 
 -10   7   7       25.20     -101.85    155.61 o 
  -9   7   7    15547.69    15339.78    532.79 o 
  -8   7   7       42.49      105.65    166.40 o 
  -7   7   7    18317.15    17951.13    655.37 o 
  -6   7   7       81.23      122.02    119.33 o 
  -5   7   7    18826.74    19211.25    454.56 o 
  -4   7   7        9.81      -23.91    111.47 o 
  -3   7   7    17760.77    18065.82    439.97 o 
  -2   7   7       71.54       66.87    113.71 o 
  -1   7   7    11506.84    11466.69    492.34 o 
   0   7   7      966.94      876.04    143.49 o 
   1   7   7    19903.00    18681.61    750.69 o 
   2   7   7       27.38     -122.54    151.35 o 
   3   7   7    10896.59    10377.77    339.59 o 
   4   7   7      102.85      215.76    127.08 o 
   5   7   7    11181.25    10695.30    352.33 o 
   6   7   7      287.80      299.88    142.13 o 
   7   7   7    10413.99    10573.86    460.28 o 
   8   7   7      214.31      101.32    200.41 o 
 -10   8   7     7705.60     7603.00    429.89 o 
  -9   8   7      163.22       74.90    196.57 o 
  -8   8   7     9210.02     9412.72    467.05 o 
  -7   8   7      354.12      426.57    210.87 o 
  -6   8   7     7880.29     7970.46    436.10 o 
  -5   8   7      619.41      531.26    214.83 o 
  -4   8   7     7645.18     7638.07    437.69 o 
  -3   8   7      188.75      221.16    196.27 o 
  -2   8   7    11020.02    11437.03    371.02 o 
  -1   8   7        5.46       55.60    138.41 o 
   0   8   7     8352.89     8220.33    322.52 o 
   1   8   7      195.00      292.88    145.81 o 
   2   8   7     8078.27     8241.45    326.62 o 
   3   8   7      102.96       48.31    180.99 o 
   4   8   7     5573.83     5506.02    294.03 o 
 -21   0   8    10534.56    10244.16    691.50 o 
 -20   0   8     5284.02     5475.00    571.00 o 
 -19   0   8    17998.66    18050.13    855.74 o 
 -18   0   8     4854.55     5317.27    516.14 o 
 -17   0   8    25839.95    24559.58    955.54 o 
 -16   0   8    12013.62    10897.69    594.98 o 
 -15   0   8    11322.64    10931.12    569.78 o 
 -14   0   8      345.43      594.39    215.40 o 
 -13   0   8    13687.84    13263.85    589.63 o 
 -12   0   8    18862.03    17766.81    674.24 o 
 -11   0   8    45146.88    46133.89   1304.04 o 
 -10   0   8     4028.65     4336.18    311.47 o 
  -9   0   8    37523.38    37558.84   1065.31 o 
  -8   0   8     3653.09     3381.00    169.71 o 
  -7   0   8    32998.09    33093.03    659.23 o 
  -6   0   8      308.23      376.41     81.75 o 
  -5   0   8    18027.01    17321.58    400.47 o 
  -4   0   8      108.88      239.62     75.63 o 
  -3   0   8    76121.07    78684.13   1911.55 o 
  -2   0   8      235.70      262.77     76.24 o 
  -1   0   8    53985.25    53886.08    999.19 o 
   0   0   8     1590.86     1758.24    129.25 o 
   1   0   8    42131.12    42554.93    820.38 o 
   2   0   8      322.52      517.22    122.99 o 
   3   0   8    26915.65    27657.74    586.64 o 
   4   0   8      802.37      890.11    112.99 o 
   5   0   8    41888.93    42894.20    915.85 o 
   6   0   8     2837.36     2490.98    181.78 o 
   7   0   8    25386.88    25381.49    862.76 o 
   8   0   8      646.52      708.45    191.25 o 
   9   0   8    24470.39    24330.52    849.19 o 
  10   0   8      157.04      318.88    181.79 o 
  11   0   8    18496.82    19468.32    734.59 o 
  12   0   8      821.54      666.01    242.24 o 
 -21   1   8     6985.41     8362.29    472.41 o 
 -20   1   8    14430.55    13471.22    533.51 o 
 -19   1   8     6062.23     6720.60    421.44 o 
 -18   1   8    13791.32    12946.75    491.78 o 
 -17   1   8     5115.95     5522.56    350.98 o 
 -16   1   8    21269.82    22079.79    617.43 o 
 -15   1   8     7700.67     7912.56    414.22 o 
 -14   1   8    15542.09    14889.65    457.35 o 
 -13   1   8    13376.27    12640.08    509.50 o 
 -12   1   8    28854.73    29597.72    674.24 o 
 -11   1   8     8258.55     8252.07    218.23 o 
 -10   1   8    20736.66    20414.96    324.97 o 
  -9   1   8     5798.38     5660.30    150.99 o 
  -8   1   8    32962.30    33318.22    749.69 o 
  -7   1   8     7693.65     7589.70    172.12 o 
  -6   1   8    26670.04    26266.72    388.93 o 
  -5   1   8     1860.06     2134.90    114.90 o 
  -4   1   8    58093.05    57356.07    852.02 o 
  -3   1   8    14570.47    14652.56    285.70 o 
  -2   1   8    29019.03    27775.54    459.26 o 
  -1   1   8      927.71      927.59     72.19 o 
   0   1   8    42754.66    42082.63    572.53 o 
   1   1   8     2106.75     2247.28    140.60 o 
   2   1   8    44250.10    44222.01    683.36 o 
   3   1   8     3136.49     2852.94    131.90 o 
   4   1   8    39195.39    38560.88    855.35 o 
   5   1   8     2337.45     2648.95    138.12 o 
   6   1   8    28094.75    28749.49    511.39 o 
   7   1   8      934.91     1019.81    110.05 o 
   8   1   8    23792.01    23826.25    443.38 o 
   9   1   8      972.88     1071.00    153.98 o 
  10   1   8    18582.52    19429.85    466.09 o 
  11   1   8        6.10       99.47    105.01 o 
  12   1   8    18581.38    18670.73    773.10 o 
  13   1   8      505.94      103.41    244.26 o 
  14   1   8    15463.99    15378.09    737.58 o 
  15   1   8        3.12        4.93    271.64 o 
 -20   2   8     2583.33     2601.88    297.81 o 
 -19   2   8    13229.53    12169.09    492.73 o 
 -18   2   8     3256.79     3269.08    297.86 o 
 -17   2   8    13934.96    13378.91    484.34 o 
 -16   2   8     2775.29     2820.59    265.93 o 
 -15   2   8    16428.41    14805.25   1428.52 o 
 -14   2   8     1860.90     1980.30    208.12 o 
 -13   2   8    15700.26    14859.79    446.50 o 
 -12   2   8     5145.98     5099.38    267.65 o 
 -11   2   8    16087.28    15680.79    303.05 o 
 -10   2   8      875.80     1098.89     86.47 o 
  -9   2   8    20325.35    20420.45    333.98 o 
  -8   2   8     1287.43     1443.50    110.51 o 
  -7   2   8    22704.25    22369.10    352.82 o 
  -6   2   8     1769.29     1700.57    104.60 o 
  -5   2   8    19900.06    19652.04    318.21 o 
  -4   2   8     3651.76     3860.13    191.73 o 
  -3   2   8    21747.86    21287.02    334.08 o 
  -2   2   8      248.86      262.17     56.09 o 
  -1   2   8    37031.07    36244.04    627.23 o 
   0   2   8     2117.32     2268.21    129.03 o 
   1   2   8    31664.07    31161.28    595.66 o 
   2   2   8     1355.80     1450.92     94.99 o 
   3   2   8    26590.78    25614.59    390.99 o 
   4   2   8      692.25      645.54     72.23 o 
   5   2   8    24629.75    23405.69    429.69 o 
   6   2   8      567.71      701.00    181.16 o 
   7   2   8    20530.89    20147.42    424.01 o 
   8   2   8       11.30       91.04     91.12 o 
   9   2   8    17937.17    18073.50    409.91 o 
  10   2   8      259.64      330.38    115.63 o 
  11   2   8     9972.76    10317.75    315.93 o 
  12   2   8        2.58     -245.67    226.92 o 
  13   2   8    10588.48     9794.33    612.84 o 
  14   2   8       90.72     -379.12    252.75 o 
 -20   3   8     4485.29     3939.57    337.48 o 
 -19   3   8     1989.32     1608.78    250.42 o 
 -18   3   8     5319.86     5679.56    371.90 o 
 -17   3   8     1217.21     1409.07    219.49 o 
 -16   3   8     7946.07     7967.95    396.96 o 
 -15   3   8     2641.86     2657.71    426.90 o 
 -14   3   8     8976.84     8476.29    358.68 o 
 -13   3   8     1268.89     1118.16    174.46 o 
 -12   3   8     9132.20     8910.84    342.16 o 
 -11   3   8     2489.09     2518.80    126.69 o 
 -10   3   8    13391.04    13163.76    265.24 o 
  -9   3   8     2048.62     2218.80    142.62 o 
  -8   3   8    13331.20    13162.58    261.31 o 
  -7   3   8     1634.49     1934.98    111.80 o 
  -6   3   8    17459.53    16973.76    302.05 o 
  -5   3   8      792.47      831.71     83.04 o 
  -4   3   8    13434.00    13135.99    252.27 o 
  -3   3   8     3300.97     3434.72    132.88 o 
  -2   3   8    21557.36    21919.82    351.82 o 
  -1   3   8      176.06      158.91     58.34 o 
   0   3   8    18425.91    18423.48    308.91 o 
   1   3   8      822.18      795.12     74.87 o 
   2   3   8    13528.91    12799.36    306.16 o 
   3   3   8     1239.63     1224.78    120.54 o 
   4   3   8    16237.03    15935.30    359.72 o 
   5   3   8     1054.97     1093.81    151.12 o 
   6   3   8    11384.50    10625.70    365.68 o 
   7   3   8       34.27       67.37     92.40 o 
   8   3   8    10505.94     9860.01    432.59 o 
   9   3   8      313.05      564.14    123.70 o 
  10   3   8     8687.25     8941.79    299.30 o 
  11   3   8      320.22      404.12    131.30 o 
  12   3   8     7593.20     7674.09    554.39 o 
  13   3   8        3.78     -253.03    263.18 o 
  14   3   8     4757.60     4784.90    517.45 o 
 -19   4   8     1419.49      964.79    352.20 o 
 -18   4   8      422.74      718.71    324.94 o 
 -17   4   8     1471.71     1256.32    228.02 o 
 -16   4   8      781.44      706.51    193.35 o 
 -15   4   8     3989.54     4135.84    290.12 o 
 -14   4   8     2797.56     3065.29    323.53 o 
 -13   4   8     7586.63     7459.08    333.98 o 
 -12   4   8       33.96      120.01    135.89 o 
 -11   4   8     2961.20     3203.99    152.13 o 
 -10   4   8      814.38      887.79    101.23 o 
  -9   4   8     5544.81     5548.47    184.28 o 
  -8   4   8     1098.88     1122.46    104.37 o 
  -7   4   8     8378.24     7909.08    289.96 o 
  -6   4   8     1720.28     1907.04    156.52 o 
  -5   4   8     9635.49     9459.71    226.01 o 
  -4   4   8       50.91      130.14     70.85 o 
  -3   4   8     5818.99     5914.61    245.71 o 
  -2   4   8       40.72       11.37     65.56 o 
  -1   4   8     4662.69     4124.35    188.00 o 
   0   4   8      191.57      217.08     86.75 o 
   1   4   8     4326.05     4344.96    195.69 o 
   2   4   8      275.47      198.36     97.83 o 
   3   4   8     1947.43     1979.19    147.67 o 
   4   4   8      555.78      489.74    106.06 o 
   5   4   8     3831.44     3744.43    560.50 o 
   6   4   8       38.81       95.17    128.12 o 
   7   4   8     2314.23     2579.26    268.02 o 
   8   4   8      201.84      234.45    117.32 o 
   9   4   8     1912.18     1930.14    173.52 o 
  10   4   8      123.48       48.81    120.30 o 
  11   4   8     1731.61     1555.16    176.80 o 
  12   4   8       60.33       98.03    284.46 o 
  13   4   8     1172.86     1130.04    361.12 o 
 -17   5   8        9.67     -146.94    285.03 o 
 -16   5   8      302.83       44.79    285.83 o 
 -15   5   8       26.37       -1.66    262.09 o 
 -14   5   8     1295.89     1388.53    330.17 o 
 -13   5   8       71.80       72.32    156.67 o 
 -12   5   8      146.34       44.79    146.32 o 
 -11   5   8        9.92       60.59     88.78 o 
 -10   5   8      775.28      782.04    110.04 o 
  -9   5   8       49.59      -23.70     95.16 o 
  -8   5   8      242.16      234.08     90.32 o 
  -7   5   8      322.19      487.14     93.05 o 
  -6   5   8     2781.34     2909.82    148.79 o 
  -5   5   8      558.16      575.32     93.50 o 
  -4   5   8      550.32      713.98    113.15 o 
  -3   5   8        7.94       16.35     86.74 o 
  -2   5   8      431.71      419.62    101.90 o 
  -1   5   8      101.54       40.67     88.07 o 
   0   5   8      363.22      297.35    113.12 o 
   1   5   8       49.72      145.94     95.15 o 
   2   5   8     1044.25      852.04    123.64 o 
   3   5   8        4.83      -68.79     93.07 o 
   4   5   8      470.85      412.38    117.19 o 
   5   5   8       54.40       61.06    107.74 o 
   6   5   8      299.60      221.93    146.89 o 
   7   5   8       17.86      202.67    147.05 o 
   8   5   8      431.90      482.41    136.76 o 
   9   5   8       27.99      -56.05    122.08 o 
  10   5   8      518.89      556.94    150.88 o 
  11   5   8       35.42       28.66    137.50 o 
 -15   6   8      195.58       15.66    280.51 o 
 -14   6   8      131.67      406.79    292.91 o 
 -13   6   8      151.03       97.81    270.56 o 
 -12   6   8     2066.19     2250.99    375.71 o 
 -11   6   8       26.57       40.06    126.03 o 
 -10   6   8       14.63       14.66     99.20 o 
  -9   6   8      409.35      525.53    155.66 o 
  -8   6   8      270.64      379.34    104.70 o 
  -7   6   8     1304.00     1337.31    148.50 o 
  -6   6   8        4.36      -13.59    101.24 o 
  -5   6   8      435.10      415.30    117.25 o 
  -4   6   8      114.20      -19.79    100.77 o 
  -3   6   8      253.35      392.02    115.46 o 
  -2   6   8       29.99        8.78    102.43 o 
  -1   6   8      305.40      368.72    115.50 o 
   0   6   8     1495.00     1319.47    148.45 o 
   1   6   8     1561.51     1527.19    156.22 o 
   2   6   8       78.00       79.79    111.35 o 
   3   6   8      588.33      562.44    132.53 o 
   4   6   8        1.00     -122.73    108.86 o 
   5   6   8       74.53       85.59    118.77 o 
   6   6   8      417.22      487.40    137.84 o 
   7   6   8      282.98      254.11    170.99 o 
   8   6   8       59.97       53.20    226.67 o 
   9   6   8      349.69      331.30    189.22 o 
 -13   7   8      351.27      -64.29    284.71 o 
 -11   7   8      982.54      976.51    270.51 o 
 -10   7   8     1941.72     1604.84    346.34 o 
  -9   7   8       96.00      -23.50    165.21 o 
  -8   7   8     3216.20     3440.92    298.20 o 
  -7   7   8      649.20      858.26    149.32 o 
  -6   7   8     2150.53     2343.16    194.21 o 
  -5   7   8       14.92      170.34    124.75 o 
  -4   7   8     1486.00     1889.12    179.28 o 
  -3   7   8     1112.04      953.50    166.48 o 
  -2   7   8     6290.36     6702.32    277.66 o 
  -1   7   8      159.65      281.25    131.70 o 
   0   7   8     5165.82     5059.68    260.97 o 
   1   7   8      821.52      767.79    149.92 o 
   2   7   8     1139.20     1385.05    185.84 o 
   3   7   8      307.09      202.31    136.36 o 
   4   7   8     4731.46     4332.68    253.65 o 
   5   7   8      399.28      244.15    142.19 o 
   6   7   8     2892.74     2825.55    229.26 o 
   7   7   8      126.24      177.12    145.94 o 
  -9   8   8     4676.51     4832.30    552.51 o 
  -8   8   8     1035.66     1115.87    247.29 o 
  -7   8   8     2899.26     2555.61    299.28 o 
  -6   8   8       95.91      228.88    207.61 o 
  -5   8   8     7072.66     7592.42    478.67 o 
  -4   8   8      866.04     1022.05    287.69 o 
  -3   8   8     7313.45     7425.55    478.48 o 
  -2   8   8      120.20      166.80    145.66 o 
  -1   8   8     5181.52     5503.05    293.97 o 
   0   8   8      883.93      949.77    175.37 o 
   1   8   8     5903.67     5452.42    292.34 o 
   2   8   8       89.89      151.36    149.46 o 
   3   8   8     5483.72     5506.03    298.75 o 
 -20   1   9      650.43      729.65    231.22 o 
 -19   1   9     1566.53     1554.70    253.03 o 
 -18   1   9      454.03      567.00    200.03 o 
 -17   1   9     3114.16     3247.74    343.59 o 
 -16   1   9      620.03      514.35    176.52 o 
 -15   1   9     2619.40     2834.95    250.31 o 
 -14   1   9     1765.85     1709.94    200.20 o 
 -13   1   9     2701.12     3398.38    242.48 o 
 -12   1   9     1026.71     1242.47    165.70 o 
 -11   1   9     1135.10     1250.96     89.40 o 
 -10   1   9      965.63     1023.37     85.39 o 
  -9   1   9     1835.70     1917.78    123.01 o 
  -8   1   9      667.60      719.34    100.42 o 
  -7   1   9     1610.08     1636.66    107.11 o 
  -6   1   9     1153.65     1366.48     91.61 o 
  -5   1   9     4060.37     4313.70    158.83 o 
  -4   1   9     6012.68     6456.42    187.99 o 
  -3   1   9      112.65      173.67     65.84 o 
  -2   1   9      847.00      944.83     87.74 o 
  -1   1   9     4680.58     4762.66    144.49 o 
   0   1   9     1041.90      973.95     82.47 o 
   1   1   9     3724.60     3452.17    132.28 o 
   2   1   9      659.96      632.44     86.73 o 
   3   1   9     3706.95     3749.91    159.38 o 
   4   1   9     1364.08     1378.23    112.27 o 
   5   1   9     1464.06     1642.78    124.60 o 
   6   1   9      679.37      682.01    164.33 o 
   7   1   9     2351.57     2549.36    136.58 o 
   8   1   9       17.99     -103.03     82.95 o 
   9   1   9     1808.33     1778.13    190.07 o 
  10   1   9      134.23      138.15    130.10 o 
  11   1   9      657.69      642.38    154.36 o 
  13   1   9     1140.45     1279.81    325.52 o 
  14   1   9       20.33     -119.45    264.66 o 
 -20   2   9     5698.22     6206.30    417.36 o 
 -19   2   9     1551.69     1536.74    249.21 o 
 -18   2   9     4882.86     5026.03    357.98 o 
 -17   2   9     1888.41     2171.92    712.89 o 
 -16   2   9     3911.38     3852.66    298.41 o 
 -15   2   9     2846.50     2415.36    237.20 o 
 -14   2   9     3806.79     4087.53    279.97 o 
 -13   2   9    14286.90    14373.01   1117.92 o 
 -12   2   9    13086.35    12585.12    400.29 o 
 -11   2   9      924.32      780.41     86.13 o 
 -10   2   9     7942.58     7696.36    194.38 o 
  -9   2   9     3971.67     3963.09    194.52 o 
  -8   2   9     7196.87     7234.29    185.52 o 
  -7   2   9     5385.47     5336.00    161.65 o 
  -6   2   9     6154.94     5913.18    167.11 o 
  -5   2   9     7021.76     6909.56    193.41 o 
  -4   2   9     7990.69     7565.87    184.11 o 
  -3   2   9     1159.23     1156.99     88.68 o 
  -2   2   9    19992.16    19720.57    327.34 o 
  -1   2   9     1967.37     1993.26    103.67 o 
   0   2   9    10408.97    10330.37    215.55 o 
   1   2   9     2159.99     2097.82    107.10 o 
   2   2   9     8021.98     7624.31    261.27 o 
   3   2   9     2170.09     2134.51    111.65 o 
   4   2   9     7867.18     7473.74    189.92 o 
   5   2   9     1962.27     1910.48    166.03 o 
   6   2   9     9239.16     8800.99    360.13 o 
   7   2   9      170.30       44.29    119.12 o 
   8   2   9     9786.89     9430.40    356.45 o 
   9   2   9     2216.38     1743.06    272.72 o 
  10   2   9     3805.52     4003.41    269.57 o 
  11   2   9      621.43      675.13    141.06 o 
  12   2   9     5290.70     6299.85    533.86 o 
  13   2   9       26.15     -160.59    263.30 o 
 -19   3   9     5693.32     5262.48    375.71 o 
 -18   3   9     3020.47     3496.48    313.57 o 
 -17   3   9    11136.13    10644.82    443.86 o 
 -16   3   9     6785.81     6757.05    366.90 o 
 -15   3   9    10503.20    10256.50    411.10 o 
 -14   3   9     8165.69     8097.28    358.19 o 
 -13   3   9    10723.75    10890.32    476.69 o 
 -12   3   9     9006.24     8651.52    340.51 o 
 -11   3   9    18125.15    17788.83    328.00 o 
 -10   3   9     8952.01     7975.90    574.68 o 
  -9   3   9    14653.19    14064.59    281.21 o 
  -8   3   9     6385.71     6394.35    187.21 o 
  -7   3   9    15508.27    14868.60    290.23 o 
  -6   3   9     4376.57     4922.59    164.35 o 
  -5   3   9    15676.52    15156.92    286.65 o 
  -4   3   9     6926.14     7118.78    188.55 o 
  -3   3   9    16521.80    15903.00    328.50 o 
  -2   3   9     1557.51     1613.32    102.79 o 
  -1   3   9    18363.03    18238.43    316.72 o 
   0   3   9     3944.83     3943.83    145.78 o 
   1   3   9    12826.32    12009.34    303.41 o 
   2   3   9     1463.78     1324.28    125.25 o 
   3   3   9    13565.03    13041.37    326.14 o 
   4   3   9     2714.50     2298.27    157.40 o 
   5   3   9     8738.64     8903.98    273.28 o 
   6   3   9     2446.87     2132.97    203.65 o 
   7   3   9    11894.52    11628.06    403.71 o 
   8   3   9     2900.79     2932.34    368.82 o 
   9   3   9     6464.26     6628.85    323.18 o 
  10   3   9      878.24      834.88    145.63 o 
  11   3   9     7259.51     7765.78    360.27 o 
  12   3   9     1382.59     1239.48    348.24 o 
  13   3   9     7619.29     7436.25    612.27 o 
 -18   4   9    11832.29    11081.23    471.30 o 
 -17   4   9     8657.88     7756.87    395.71 o 
 -16   4   9     8563.17     8646.91    400.64 o 
 -15   4   9     5610.10     5681.10    334.16 o 
 -14   4   9    12719.82    11389.31    425.18 o 
 -13   4   9    13841.54    13567.69    470.18 o 
 -12   4   9    17664.91    18058.59    517.30 o 
 -11   4   9     7852.96     8256.97    281.34 o 
 -10   4   9    15527.63    15487.33    315.67 o 
  -9   4   9     8867.01     8822.93    231.64 o 
  -8   4   9    14265.84    13527.43    375.52 o 
  -7   4   9     6403.69     6573.35    343.15 o 
  -6   4   9    19799.23    19171.12    351.39 o 
  -5   4   9     9131.16     9460.47    233.93 o 
  -4   4   9    20533.08    19767.43    355.14 o 
  -3   4   9     8994.42     9277.72    241.30 o 
  -2   4   9    26503.44    25831.32    502.86 o 
  -1   4   9     3487.93     3281.79    179.94 o 
   0   4   9    17559.06    16773.17    390.33 o 
   1   4   9     3630.13     3481.41    219.09 o 
   2   4   9    22735.75    21391.26    451.38 o 
   3   4   9     4049.02     4157.01    210.13 o 
   4   4   9    23970.38    22861.53    481.16 o 
   5   4   9     6280.35     5701.49    275.35 o 
   6   4   9    17572.16    16573.32    534.39 o 
   7   4   9     1472.57     1587.80    201.73 o 
   8   4   9    11911.20    11513.79    424.86 o 
   9   4   9     2011.71     2496.29    582.32 o 
  10   4   9    14031.88    14544.33    495.40 o 
  11   4   9     1058.24     1302.76    183.75 o 
  12   4   9    10807.99    10151.01    678.20 o 
 -17   5   9    10218.94     9758.79    689.68 o 
 -16   5   9     6091.26     5252.53    544.43 o 
 -15   5   9    11354.77    11355.92    448.90 o 
 -14   5   9     2500.15     2596.42    430.36 o 
 -13   5   9    12649.55    11635.63    984.67 o 
 -12   5   9     8964.44     8800.56    368.94 o 
 -11   5   9    17361.26    16702.42    347.68 o 
 -10   5   9     3113.25     3556.33    348.75 o 
  -9   5   9    16234.49    15995.47    406.03 o 
  -8   5   9     9192.97     9186.38    249.06 o 
  -7   5   9     9004.60     8660.16    240.57 o 
  -6   5   9     1819.87     1947.60    134.47 o 
  -5   5   9    16988.39    16086.04    380.93 o 
  -4   5   9     8596.29     8332.80    268.80 o 
  -3   5   9    28436.61    27257.31    546.01 o 
  -2   5   9     1562.14     1730.21    150.59 o 
  -1   5   9    15000.05    14442.22    387.21 o 
   0   5   9     6578.24     6513.25    264.30 o 
   1   5   9    19446.44    18328.47    424.20 o 
   2   5   9     3103.07     3167.93    332.30 o 
   3   5   9    22049.06    20643.70    463.41 o 
   4   5   9     2386.22     2387.79    184.52 o 
   5   5   9    20811.96    18935.43    659.92 o 
   6   5   9     1185.82     1200.84    157.94 o 
   7   5   9    15167.88    14332.13    400.23 o 
   8   5   9     2533.94     2592.51    252.42 o 
   9   5   9    13525.80    12995.56    482.90 o 
  10   5   9     1166.69     1194.50    212.31 o 
 -15   6   9     5879.37     7026.87    624.27 o 
 -14   6   9    11293.68    10704.20    687.20 o 
 -13   6   9     5698.79     5909.99    539.27 o 
 -12   6   9     7558.37     6880.61    542.45 o 
 -11   6   9     7331.92     6937.12    244.38 o 
 -10   6   9    11361.27    11695.36    300.75 o 
  -9   6   9     7219.15     7639.71    327.07 o 
  -8   6   9    16090.11    15317.34    393.07 o 
  -7   6   9     7014.96     7133.99    273.08 o 
  -6   6   9    15947.50    15233.12    392.06 o 
  -5   6   9     4756.58     5294.36    248.85 o 
  -4   6   9    13712.98    13541.34    387.67 o 
  -3   6   9     4339.87     4640.23    236.20 o 
  -2   6   9    15467.18    15179.15    451.36 o 
  -1   6   9     4277.84     4200.27    225.01 o 
   0   6   9    19224.48    18099.69    615.40 o 
   1   6   9     4919.76     4605.11    244.19 o 
   2   6   9    13348.39    12941.53    369.48 o 
   3   6   9     3296.99     3367.49    218.20 o 
   4   6   9    17875.84    16331.42    425.22 o 
   5   6   9     2025.60     2209.43    192.74 o 
   6   6   9    14295.96    13275.92    392.78 o 
   7   6   9     2962.01     3021.30    228.09 o 
   8   6   9     9029.66     9036.89    662.49 o 
 -10   7   9     2202.45     2322.90    268.28 o 
  -9   7   9     8606.70     7908.81    643.42 o 
  -8   7   9     2437.91     2533.00    207.11 o 
  -7   7   9    10616.02    10593.80    566.47 o 
  -6   7   9     2324.79     2503.21    269.17 o 
  -5   7   9    11945.94    11571.93    363.62 o 
  -4   7   9     1515.75     1570.52    177.32 o 
  -3   7   9    11620.23    11235.61    374.60 o 
  -2   7   9     1457.84     1478.37    182.31 o 
  -1   7   9     6370.63     6624.30    294.75 o 
   0   7   9      459.93      603.68    149.09 o 
   1   7   9    13550.45    13242.50    393.75 o 
   2   7   9     1486.71     1230.61    173.86 o 
   3   7   9     9281.50     8346.77    324.66 o 
   4   7   9     2147.44     2611.56    223.30 o 
   5   7   9     8650.75     8762.10    403.73 o 
  -7   8   9     2874.02     2788.04    370.95 o 
  -6   8   9     5179.28     5968.15   1160.40 o 
  -5   8   9     1617.79     2152.17    590.10 o 
  -4   8   9     4682.22     4661.73    276.25 o 
  -3   8   9      665.39      814.56    172.42 o 
  -2   8   9     3641.80     3550.99    250.49 o 
  -1   8   9     2713.57     2656.32    245.69 o 
   0   8   9     8793.45     8013.59    337.92 o 
   1   8   9     1925.00     1993.32    303.72 o 
 -20   0  10     4877.90     4958.76    562.47 o 
 -19   0  10     6587.55     6483.47    579.79 o 
 -18   0  10    11592.91    11216.87    664.00 o 
 -17   0  10     3954.77     3387.34    408.19 o 
 -16   0  10     8684.28     8890.34    554.74 o 
 -15   0  10    17853.38    17804.23    756.42 o 
 -14   0  10    18599.88    18659.35    755.79 o 
 -13   0  10    23802.42    23589.70    849.04 o 
 -12   0  10    10070.88     9425.07    487.37 o 
 -11   0  10    16721.58    16440.31    558.93 o 
 -10   0  10    16330.59    16000.75    614.99 o 
  -9   0  10    17976.72    17568.78    439.40 o 
  -8   0  10    16326.46    16282.11    417.42 o 
  -7   0  10    24542.33    25456.83   1014.71 o 
  -6   0  10    12360.83    12469.07    351.67 o 
  -5   0  10    28875.60    29962.31    641.02 o 
  -4   0  10    12560.25    12740.17    499.16 o 
  -3   0  10    34135.21    33724.71    703.85 o 
  -2   0  10     3904.38     3831.23    349.63 o 
  -1   0  10    17535.16    17831.69    444.30 o 
   0   0  10     9909.57     9797.22    307.97 o 
   1   0  10    23877.48    24174.95    553.94 o 
   2   0  10     8557.62     8611.96    352.48 o 
   3   0  10    21825.40    22169.38    949.85 o 
   4   0  10     7365.49     7016.09    275.71 o 
   5   0  10    23145.81    22838.48    551.96 o 
   6   0  10     6673.24     6658.76    282.90 o 
   7   0  10    14467.65    14198.82    422.54 o 
   8   0  10     7889.13     8102.26    544.96 o 
   9   0  10    14712.49    14651.42    609.56 o 
  10   0  10     5348.76     6217.71    423.47 o 
  11   0  10    13869.10    15070.08    680.14 o 
 -20   1  10     6665.14     6910.76    441.22 o 
 -19   1  10     8127.49     8724.93    440.52 o 
 -18   1  10    10969.75    10597.54    529.34 o 
 -17   1  10    14185.82    14343.81    507.91 o 
 -16   1  10     8195.63     8455.58    447.90 o 
 -15   1  10    14005.83    13744.03    466.87 o 
 -14   1  10    11635.20    11221.21    618.26 o 
 -13   1  10    19632.49    19395.53    531.65 o 
 -12   1  10    20862.10    20561.39    536.03 o 
 -11   1  10    15668.83    15892.45    293.97 o 
 -10   1  10    18914.82    19032.32    330.69 o 
  -9   1  10    22641.10    22581.04    432.83 o 
  -8   1  10    13906.37    13942.69    269.40 o 
  -7   1  10    19377.71    19054.44    328.37 o 
  -6   1  10    18198.13    17930.10    315.56 o 
  -5   1  10    18349.60    18598.45    368.11 o 
  -4   1  10    26146.86    26450.22    692.98 o 
  -3   1  10    22366.27    21581.93    404.55 o 
  -2   1  10    26991.46    26219.64    465.36 o 
  -1   1  10     9811.99     9885.35    245.47 o 
   0   1  10    20172.03    20037.32    383.56 o 
   1   1  10    12224.83    12206.58    279.35 o 
   2   1  10    19367.77    19148.70    375.88 o 
   3   1  10    10948.01    10408.75    261.40 o 
   4   1  10    23112.10    23491.82    443.44 o 
   5   1  10    12376.48    12146.34    293.16 o 
   6   1  10    21358.35    20869.40    370.13 o 
   7   1  10     5216.74     5411.54    226.16 o 
   8   1  10    12206.02    12798.00    341.39 o 
   9   1  10     7254.81     7395.55    400.84 o 
  10   1  10    11632.93    11790.27    341.18 o 
  11   1  10     3954.50     4146.85    286.42 o 
  12   1  10    10650.76    10240.35    585.31 o 
 -20   2  10     4518.27     4634.15    924.03 o 
 -19   2  10     6126.20     5771.02    499.92 o 
 -18   2  10     6633.14     6893.22    394.34 o 
 -17   2  10     7092.76     6815.59    380.60 o 
 -16   2  10     7143.68     6583.54    353.52 o 
 -15   2  10     9397.25     9308.49    389.65 o 
 -14   2  10     8781.23     9107.39    386.69 o 
 -13   2  10    10448.52     9928.40    375.58 o 
 -12   2  10    10670.51    10586.56    370.94 o 
 -11   2  10     7350.39     7054.41    195.33 o 
 -10   2  10     5835.04     6279.48    184.78 o 
  -9   2  10    10873.09    10728.04    239.29 o 
  -8   2  10    10402.89    10202.30    232.32 o 
  -7   2  10    11284.86    11141.87    241.88 o 
  -6   2  10    11920.70    11782.82    247.58 o 
  -5   2  10    11067.14    11288.40    240.67 o 
  -4   2  10    13378.16    13125.55    261.84 o 
  -3   2  10    14229.38    14249.76    273.93 o 
  -2   2  10     5854.54     5431.38    165.72 o 
  -1   2  10    10172.60    10173.61    224.39 o 
   0   2  10     9231.98     9062.58    211.85 o 
   1   2  10    17667.37    17438.34    313.62 o 
   2   2  10     6584.72     6412.63    323.46 o 
   3   2  10    16790.87    15879.13    299.04 o 
   4   2  10     6332.61     6419.86    242.51 o 
   5   2  10    16201.13    15589.46    519.29 o 
   6   2  10     5253.73     5456.81    248.74 o 
   7   2  10     8003.08     8072.44    274.24 o 
   8   2  10     2198.42     2265.96    180.18 o 
   9   2  10    12502.16    12261.90    349.17 o 
  10   2  10     2592.00     2471.39    290.48 o 
  11   2  10     7382.84     7556.08    357.20 o 
 -19   3  10     5049.58     5229.25    549.92 o 
 -18   3  10     1770.25     1529.29    244.91 o 
 -17   3  10     4484.08     4870.66    348.94 o 
 -16   3  10     4296.54     3859.48    304.77 o 
 -15   3  10     6354.43     6420.76    407.88 o 
 -14   3  10     2042.70     2394.06    239.95 o 
 -13   3  10     8124.33     8185.32    351.52 o 
 -12   3  10     6188.48     6106.60    395.60 o 
 -11   3  10     4256.51     4436.85    173.18 o 
 -10   3  10     4859.57     4758.91    415.35 o 
  -9   3  10    11111.41    11112.93    253.83 o 
  -8   3  10     5558.85     5594.71    184.37 o 
  -7   3  10     7559.90     7692.92    209.25 o 
  -6   3  10     5491.47     5169.48    193.12 o 
  -5   3  10     6630.50     6914.39    196.43 o 
  -4   3  10     8383.53     8350.32    212.39 o 
  -3   3  10     1956.27     1876.41    117.07 o 
  -2   3  10     5153.34     5214.04    171.87 o 
  -1   3  10     7911.20     7928.48    203.50 o 
   0   3  10    13009.94    12648.12    321.08 o 
   1   3  10     6091.47     6159.64    237.21 o 
   2   3  10     6478.32     5879.74    238.68 o 
   3   3  10     3967.84     4256.04    210.92 o 
   4   3  10     5006.02     5100.01    225.37 o 
   5   3  10      581.55      643.36    123.63 o 
   6   3  10     8222.70     8263.98    496.15 o 
   7   3  10     3309.77     3070.21    204.64 o 
   8   3  10    10151.07     9723.14    315.06 o 
   9   3  10     4271.31     4541.86    252.57 o 
  10   3  10     2964.91     3286.96    349.67 o 
  11   3  10      936.90      594.00    193.43 o 
 -18   4  10     1840.15     1613.29    259.46 o 
 -17   4  10     1116.49     1355.91    240.22 o 
 -16   4  10     2074.10     2605.03    276.56 o 
 -15   4  10     1221.95      891.54    354.33 o 
 -14   4  10     2839.46     2926.04    264.58 o 
 -13   4  10      111.66      330.05    167.63 o 
 -12   4  10     7231.63     7518.37    341.23 o 
 -11   4  10     1763.41     1775.66    194.35 o 
 -10   4  10     2964.93     2891.57    158.12 o 
  -9   4  10     1708.22     1855.74    196.44 o 
  -8   4  10     1106.77     1155.88    113.37 o 
  -7   4  10     5057.29     5076.69    186.79 o 
  -6   4  10     5064.74     4856.44    182.99 o 
  -5   4  10      474.47      389.36     92.36 o 
  -4   4  10     1704.24     1754.68    123.26 o 
  -3   4  10     1172.80     1382.82    137.25 o 
  -2   4  10     2032.72     2306.96    162.54 o 
  -1   4  10     2576.63     2351.36    162.20 o 
   0   4  10     1490.56     1470.86    141.33 o 
   1   4  10      897.07      958.07    127.18 o 
   2   4  10      320.72      344.28    133.48 o 
   3   4  10     2561.97     2418.19    194.72 o 
   4   4  10     2652.36     2645.72    187.06 o 
   5   4  10      269.77      192.07    116.12 o 
   6   4  10      894.22      921.15    142.70 o 
   7   4  10     1241.69     1240.43    160.86 o 
   8   4  10      791.57      776.58    177.20 o 
   9   4  10     1406.75     1200.14    164.77 o 
  10   4  10      556.39      219.49    143.40 o 
 -16   5  10       16.33      -38.16    302.52 o 
 -15   5  10      547.85      377.91    193.10 o 
 -14   5  10      115.46      -66.07    299.34 o 
 -13   5  10      135.24       99.14    166.94 o 
 -12   5  10       50.35      174.38    159.70 o 
 -11   5  10      670.81      786.40    121.42 o 
 -10   5  10      104.12      102.50    100.15 o 
  -9   5  10     1051.57     1307.69    130.75 o 
  -8   5  10       17.11       52.75     95.30 o 
  -7   5  10       36.18       66.11     92.02 o 
  -6   5  10      150.86      138.09    104.58 o 
  -5   5  10       21.18      139.15    106.25 o 
  -4   5  10      112.73      -30.26    101.34 o 
  -3   5  10      310.02      354.36    115.58 o 
  -2   5  10       46.62      238.38    110.80 o 
  -1   5  10      874.71      907.61    135.95 o 
   0   5  10      116.82      210.61    109.50 o 
   1   5  10       28.63       22.09    107.55 o 
   2   5  10      417.17      482.17    124.46 o 
   3   5  10       85.10      102.98    116.69 o 
   4   5  10      177.41       22.17    118.05 o 
   5   5  10       48.03     -140.67    109.49 o 
   6   5  10       64.53     -172.40    114.93 o 
   7   5  10      301.58      308.41    136.66 o 
   8   5  10      131.82      204.84    140.74 o 
   9   5  10       23.52      -39.22    132.18 o 
 -14   6  10      926.40      505.75    312.18 o 
 -13   6  10      231.08       34.45    291.83 o 
 -12   6  10       29.65       17.92    167.61 o 
 -11   6  10     1451.80     1372.48    146.51 o 
 -10   6  10       38.83        2.39    120.46 o 
  -9   6  10      431.92      277.82    130.92 o 
  -8   6  10      122.88      357.43    131.06 o 
  -7   6  10      791.42      728.47    146.46 o 
  -6   6  10      210.37      240.39    125.18 o 
  -5   6  10      707.76      737.24    141.28 o 
  -4   6  10       63.88      244.41    124.55 o 
  -3   6  10     1605.56     1661.80    171.39 o 
  -2   6  10      815.21      925.88    150.38 o 
  -1   6  10       43.65       -3.14    119.02 o 
   0   6  10       67.18       85.08    121.78 o 
   1   6  10      932.85      845.24    149.58 o 
   2   6  10       44.68       30.88    134.58 o 
   3   6  10      425.59      223.65    128.29 o 
   4   6  10       64.92      166.19    133.83 o 
   5   6  10      370.66      396.09    144.25 o 
   6   6  10        8.77      -53.40    132.32 o 
   7   6  10      366.12      260.80    148.07 o 
 -10   7  10      781.59      885.66    218.84 o 
  -9   7  10     1960.88     2115.54    205.75 o 
  -8   7  10     1550.18     1462.64    190.32 o 
  -7   7  10     1374.55     1612.96    190.55 o 
  -6   7  10     1569.11     1895.30    194.96 o 
  -5   7  10     1795.34     1719.49    190.17 o 
  -4   7  10     3070.88     2685.50    219.72 o 
  -3   7  10      157.59      283.79    145.34 o 
  -2   7  10      901.40     1104.41    171.47 o 
  -1   7  10     1589.54     1779.83    192.75 o 
   0   7  10     2805.41     2568.75    221.25 o 
   1   7  10      716.29      764.94    163.06 o 
   2   7  10     2316.32     2447.85    220.28 o 
   3   7  10      609.72      385.44    154.83 o 
   4   7  10     2248.92     2163.28    295.97 o 
 -20   1  11      551.33      126.07    219.56 o 
 -19   1  11      156.53      313.45    213.98 o 
 -18   1  11      273.60      190.73    195.32 o 
 -17   1  11     1626.39     1295.05    221.75 o 
 -16   1  11     2404.33     2573.87    263.53 o 
 -15   1  11      444.15      321.19    171.54 o 
 -14   1  11     1016.14      884.10    178.42 o 
 -13   1  11      336.21      362.95    151.91 o 
 -12   1  11      731.53      695.74    185.32 o 
 -11   1  11      268.26      216.71     78.55 o 
 -10   1  11      111.26      150.09     74.08 o 
  -9   1  11      662.23      649.74     91.80 o 
  -8   1  11     3283.78     3457.17    151.49 o 
  -7   1  11      218.12      214.90     79.23 o 
  -6   1  11     3052.40     3276.76    146.58 o 
  -5   1  11       46.42       63.33     80.02 o 
  -4   1  11     1466.75     1527.25    147.04 o 
  -3   1  11     2661.46     2955.73    154.96 o 
  -2   1  11      173.10      161.72     83.32 o 
  -1   1  11       74.34      167.28     86.47 o 
   0   1  11     2974.62     3201.71    161.88 o 
   1   1  11     1864.29     1894.83    130.47 o 
   2   1  11     1763.57     1810.58    131.54 o 
   3   1  11     1442.82     1453.30    141.07 o 
   4   1  11      982.58     1048.57    124.79 o 
   5   1  11     1772.49     1770.57    124.80 o 
   6   1  11       60.82       71.51    103.18 o 
   7   1  11      689.72      827.64    134.83 o 
   8   1  11     1514.47     1510.74    295.12 o 
   9   1  11      589.78      527.25    133.02 o 
  10   1  11      106.77     -106.74    116.60 o 
  11   1  11      671.31      562.19    173.63 o 
 -19   2  11     3558.67     3639.48    337.09 o 
 -18   2  11      729.53      690.43    218.21 o 
 -17   2  11     3909.05     3947.27    320.33 o 
 -16   2  11     1492.40     1563.39    430.59 o 
 -15   2  11     3371.74     3297.79    274.81 o 
 -14   2  11     1560.27     1471.56    204.72 o 
 -13   2  11     2939.18     3196.63    249.05 o 
 -12   2  11     2205.68     2009.17    208.18 o 
 -11   2  11     6075.09     6149.23    191.05 o 
 -10   2  11     1053.11     1064.28    147.81 o 
  -9   2  11     5706.10     5449.90    300.49 o 
  -8   2  11     2791.59     3099.60    149.10 o 
  -7   2  11     4790.97     4969.58    175.04 o 
  -6   2  11     3054.89     3282.54    150.77 o 
  -5   2  11     5796.51     5787.14    186.74 o 
  -4   2  11     2644.26     2714.58    136.89 o 
  -3   2  11      947.31      986.80     99.90 o 
  -2   2  11     3535.33     3367.40    147.28 o 
  -1   2  11     6316.83     6088.87    184.77 o 
   0   2  11     4393.50     4522.50    163.56 o 
   1   2  11     3084.33     3145.94    143.48 o 
   2   2  11     3685.75     3771.85    157.56 o 
   3   2  11     2505.07     2189.98    173.30 o 
   4   2  11     4131.17     4480.17    217.47 o 
   5   2  11     1676.18     2041.66    249.17 o 
   6   2  11     4963.17     4896.37    269.27 o 
   7   2  11     2448.18     2269.06    186.82 o 
   8   2  11     4638.77     4593.08    289.44 o 
   9   2  11     3053.43     2877.26    210.25 o 
  10   2  11     2798.34     2623.79    378.98 o 
  11   2  11     1861.79     1769.86    189.02 o 
 -19   3  11      969.82      925.90    245.06 o 
 -18   3  11     6197.24     6857.50    409.58 o 
 -17   3  11     1340.93     1160.98    230.72 o 
 -16   3  11     8455.37     9178.21    572.61 o 
 -15   3  11     3383.93     3117.05    280.64 o 
 -14   3  11    10791.73    10599.99    414.59 o 
 -13   3  11     4985.89     4997.38    371.60 o 
 -12   3  11     7195.59     7101.27    326.65 o 
 -11   3  11     3416.30     3797.00    202.98 o 
 -10   3  11     9720.03    10071.28    250.20 o 
  -9   3  11     3521.25     3682.58    168.36 o 
  -8   3  11    12350.44    12343.42    275.77 o 
  -7   3  11     4982.45     4888.17    179.29 o 
  -6   3  11     9879.99     9841.06    242.00 o 
  -5   3  11     6675.65     6321.57    197.10 o 
  -4   3  11     9277.62     9361.75    233.84 o 
  -3   3  11     6723.66     6407.14    204.90 o 
  -2   3  11     1534.15     1494.85    137.88 o 
  -1   3  11     1595.40     1764.86    148.70 o 
   0   3  11     9188.23     9050.12    365.31 o 
   1   3  11     4432.37     4457.12    218.56 o 
   2   3  11     4703.59     5312.21    227.54 o 
   3   3  11     7252.58     7233.21    330.35 o 
   4   3  11     7834.12     7722.42    400.97 o 
   5   3  11     3286.26     3236.44    434.31 o 
   6   3  11     1198.24     1405.19    163.54 o 
   7   3  11     5367.49     5389.69    260.67 o 
   8   3  11     8809.53     8694.17    310.21 o 
   9   3  11     2777.07     3011.48    216.61 o 
  10   3  11     3158.62     3388.31    362.38 o 
 -17   4  11     9891.39     9422.23    443.55 o 
 -16   4  11     2500.24     1950.82    430.48 o 
 -15   4  11    11633.40    10897.82    445.46 o 
 -14   4  11     4078.44     3985.68    608.10 o 
 -13   4  11    14712.42    14657.18    489.37 o 
 -12   4  11     5841.49     5855.29    323.07 o 
 -11   4  11    10408.99    10486.07    483.11 o 
 -10   4  11     3702.84     3917.89    185.71 o 
  -9   4  11    17216.60    17307.49    380.05 o 
  -8   4  11     5555.57     5250.77    289.09 o 
  -7   4  11    15282.78    14793.02    317.13 o 
  -6   4  11     7154.47     6802.86    215.10 o 
  -5   4  11    14848.31    15366.26    427.81 o 
  -4   4  11     7389.65     6965.53    280.30 o 
  -3   4  11     9299.73     9378.95    290.56 o 
  -2   4  11     5039.86     5007.54    233.63 o 
  -1   4  11    15253.90    15020.85    377.68 o 
   0   4  11     7133.70     7103.14    260.72 o 
   1   4  11     6374.05     6242.70    249.35 o 
   2   4  11     9199.12     8378.68    287.04 o 
   3   4  11     8009.81     7764.35    282.21 o 
   4   4  11    10673.86    10122.73    322.20 o 
   5   4  11     8947.32     8416.01    300.42 o 
   6   4  11     7330.28     6821.09    280.27 o 
   7   4  11     5842.08     5997.51    287.62 o 
   8   4  11     4951.20     4583.68    261.86 o 
   9   4  11     4927.35     5270.34    286.49 o 
 -16   5  11    10185.73     9756.84   1064.84 o 
 -15   5  11     3303.66     2710.87    336.82 o 
 -14   5  11     8963.79     8898.72    410.99 o 
 -13   5  11     8194.37     7611.99    375.30 o 
 -12   5  11     9406.08     9179.14    441.53 o 
 -11   5  11     3323.68     3421.64    188.59 o 
 -10   5  11    17004.10    16542.50    399.12 o 
  -9   5  11     4817.85     4860.02    213.08 o 
  -8   5  11    12894.05    13067.57    824.20 o 
  -7   5  11     3791.22     3737.53    218.78 o 
  -6   5  11    10017.76     9733.11    311.10 o 
  -5   5  11     7638.34     7019.66    270.81 o 
  -4   5  11    13993.53    13600.92    370.05 o 
  -3   5  11     3942.48     3556.43    215.23 o 
  -2   5  11    13812.53    13410.52    370.64 o 
  -1   5  11     7934.06     7778.23    385.79 o 
   0   5  11    10146.82    10212.94    325.07 o 
   1   5  11     6989.04     6527.60    273.75 o 
   2   5  11     8478.04     7901.80    294.87 o 
   3   5  11     7428.60     7312.57    289.16 o 
   4   5  11     6887.41     6772.38    285.07 o 
   5   5  11     7491.31     7022.41    291.82 o 
   6   5  11     6267.77     6183.93    291.52 o 
   7   5  11     7874.65     7891.21    318.49 o 
   8   5  11     5325.00     5195.21    448.42 o 
 -14   6  11     4222.79     3956.78    510.05 o 
 -13   6  11    21903.63    21773.59    731.78 o 
 -12   6  11     4885.60     4501.54    407.35 o 
 -11   6  11    10671.02    10800.05    566.20 o 
 -10   6  11     4258.02     4031.29    239.51 o 
  -9   6  11    16029.02    16257.16    522.17 o 
  -8   6  11     4855.90     4518.67    248.87 o 
  -7   6  11    15427.98    15067.04    558.68 o 
  -6   6  11     5508.86     5649.87    276.37 o 
  -5   6  11    16047.52    15454.13    458.03 o 
  -4   6  11     5917.18     6315.96    288.98 o 
  -3   6  11    13256.08    12981.22    381.28 o 
  -2   6  11     5029.57     4830.90    430.17 o 
  -1   6  11    12107.23    11734.22    364.30 o 
   0   6  11     5846.57     5816.18    483.54 o 
   1   6  11     9335.61     9321.04    331.80 o 
   2   6  11     6056.88     6228.47    299.22 o 
   3   6  11     9173.00     9123.00    334.06 o 
   4   6  11     6014.28     5662.80    296.35 o 
   5   6  11     8181.58     7797.52    324.12 o 
 -10   7  11     9323.89     9529.13    462.32 o 
  -9   7  11     5040.01     5027.39    287.13 o 
  -8   7  11     8031.81     8307.45    334.52 o 
  -7   7  11     3961.01     4090.41    333.22 o 
  -6   7  11     6773.60     6590.36    306.21 o 
  -5   7  11     3056.69     2694.15    226.74 o 
  -4   7  11     9347.93     9463.37    352.08 o 
  -3   7  11     2464.63     2340.18    216.33 o 
  -2   7  11     5678.77     6218.67    312.25 o 
  -1   7  11     7242.93     6453.05    311.85 o 
   0   7  11     6778.96     5923.93    299.15 o 
   1   7  11     3825.89     3942.36    267.23 o 
   2   7  11     4524.20     4153.69    269.12 o 
 -19   0  12     1498.02     1726.21    396.58 o 
 -18   0  12    22142.32    21139.88    934.64 o 
 -17   0  12      390.58      331.15    272.71 o 
 -16   0  12    10029.40     9475.56    584.19 o 
 -15   0  12     2243.87     2584.30    365.41 o 
 -14   0  12    21053.05    22594.71    870.09 o 
 -13   0  12     2795.78     3287.11    367.42 o 
 -12   0  12    22276.10    22833.28    835.32 o 
 -11   0  12     2270.85     2161.56    286.85 o 
 -10   0  12    34141.91    35423.84   1093.22 o 
  -9   0  12     1280.89     1396.43    162.77 o 
  -8   0  12    22167.81    22891.38    559.80 o 
  -7   0  12     3039.85     3334.85    221.33 o 
  -6   0  12    22411.27    23349.64    567.25 o 
  -5   0  12     4369.13     4947.44    254.58 o 
  -4   0  12    18450.99    18095.64    480.04 o 
  -3   0  12     3662.73     3774.98    234.45 o 
  -2   0  12    22851.86    23575.58    572.97 o 
  -1   0  12     1338.62     1323.59    162.38 o 
   0   0  12    18554.37    18678.14    494.16 o 
   1   0  12     1207.08     1228.28    217.58 o 
   2   0  12     9337.28     9520.80    341.34 o 
   3   0  12     6001.59     7054.71    300.41 o 
   4   0  12    14861.12    15157.80    449.09 o 
   5   0  12     3682.60     3996.70    257.11 o 
   6   0  12    10983.48    10366.43    377.79 o 
   7   0  12     2799.94     2571.02    263.95 o 
  10   0  12    11518.71    12153.29    646.00 o 
 -19   1  12    15896.50    15437.69    775.14 o 
 -18   1  12      632.98      266.12    202.61 o 
 -17   1  12    16181.52    16447.01    559.23 o 
 -16   1  12     2157.18     1839.22    233.34 o 
 -15   1  12    22540.33    22288.96    626.95 o 
 -14   1  12     1082.33      780.41    184.59 o 
 -13   1  12    24083.02    24329.80    630.81 o 
 -12   1  12     1565.80     1644.91    194.33 o 
 -11   1  12    21397.75    21407.89    379.26 o 
 -10   1  12     1459.51     1668.36    125.84 o 
  -9   1  12    38423.93    38894.84    583.01 o 
  -8   1  12     2348.88     2708.96    144.29 o 
  -7   1  12    25419.99    26337.34    436.95 o 
  -6   1  12     6464.63     6908.40    271.44 o 
  -5   1  12    37322.84    37797.79    650.54 o 
  -4   1  12     1567.54     1538.60    133.68 o 
  -3   1  12    16620.01    17135.44    416.78 o 
  -2   1  12      178.64      133.92     92.35 o 
  -1   1  12    32069.59    33203.90    587.86 o 
   0   1  12     7202.86     7514.53    236.53 o 
   1   1  12    15731.14    16025.91    357.08 o 
   2   1  12     4903.83     4838.76    203.10 o 
   3   1  12    18124.46    18388.66    394.30 o 
   4   1  12     2703.49     2673.48    150.08 o 
   5   1  12     9351.55     9796.37    304.53 o 
   6   1  12     3105.16     3438.83    208.76 o 
   7   1  12    13321.14    13273.37    368.32 o 
   8   1  12     3500.27     2985.37    204.21 o 
   9   1  12     7478.61     7861.94    301.41 o 
  10   1  12     5558.28     5638.55    281.09 o 
 -19   2  12      627.42      520.76    231.17 o 
 -18   2  12     9117.04     9853.15    489.06 o 
 -17   2  12      496.18      441.71    204.26 o 
 -16   2  12    11447.85    11730.70    462.76 o 
 -15   2  12     1623.80     1575.14    331.80 o 
 -14   2  12    12716.74    13058.81    627.31 o 
 -13   2  12      892.41      956.34    184.12 o 
 -12   2  12     9406.96     9054.00    431.87 o 
 -11   2  12     1088.23     1125.26    134.38 o 
 -10   2  12    16479.90    16399.66    326.24 o 
  -9   2  12     1750.52     1984.41    133.40 o 
  -8   2  12    17299.60    17020.65    332.81 o 
  -7   2  12     1867.64     1937.60    129.11 o 
  -6   2  12    21005.57    21309.76    381.79 o 
  -5   2  12      229.00      282.11     87.46 o 
  -4   2  12    11661.02    11849.99    267.58 o 
  -3   2  12     3944.65     4326.42    196.68 o 
  -2   2  12    18895.36    18853.72    351.07 o 
  -1   2  12     1553.75     1501.19    117.38 o 
   0   2  12    15852.35    15496.32    311.80 o 
   1   2  12     2699.80     2818.10    146.13 o 
   2   2  12    11802.91    11780.63    331.64 o 
   3   2  12     2769.29     3189.32    203.98 o 
   4   2  12     8217.84     8022.34    280.52 o 
   5   2  12     4509.45     4695.77    242.20 o 
   6   2  12     7118.69     6952.42    276.14 o 
   7   2  12     2601.44     2601.62    269.61 o 
   8   2  12     8466.26     8529.35    311.43 o 
   9   2  12     3288.87     3079.96    224.87 o 
  10   2  12     4289.80     4412.31    453.10 o 
 -18   3  12      187.53      102.95    307.74 o 
 -17   3  12     7676.79     8266.53    584.92 o 
 -16   3  12      362.36      126.82    188.71 o 
 -15   3  12     6472.75     7515.92    390.53 o 
 -14   3  12      508.85      433.73    179.58 o 
 -13   3  12     7314.08     8168.38    365.50 o 
 -12   3  12     1205.28     1010.91    184.17 o 
 -11   3  12    11433.57    11284.38    276.07 o 
 -10   3  12     1580.76     1694.65    133.76 o 
  -9   3  12     8083.40     8114.74    233.25 o 
  -8   3  12     1148.94     1219.17    121.92 o 
  -7   3  12     9616.11     9311.96    253.03 o 
  -6   3  12     1391.07     1446.32    150.82 o 
  -5   3  12     9963.67     9933.36    251.10 o 
  -4   3  12     1690.57     1865.11    184.82 o 
  -3   3  12    11484.84    11508.72    269.82 o 
  -2   3  12     4267.19     4437.05    221.03 o 
  -1   3  12     6165.78     6167.24    312.57 o 
   0   3  12     1118.30     1378.26    240.53 o 
   1   3  12     7523.39     6957.27    284.39 o 
   2   3  12     2126.15     2021.52    173.09 o 
   3   3  12     7877.07     7530.48    280.51 o 
   4   3  12     1426.70     1301.26    159.86 o 
   5   3  12     4560.12     4283.76    239.48 o 
   6   3  12     3754.08     3669.36    231.91 o 
   7   3  12     4016.93     4305.06    254.11 o 
   8   3  12     1715.63     1985.19    341.56 o 
   9   3  12     4822.63     4300.63    313.37 o 
 -17   4  12      144.84      202.71    207.77 o 
 -16   4  12     3757.98     3951.20    333.57 o 
 -15   4  12      114.99       91.84    187.18 o 
 -14   4  12     3341.41     3289.32    316.91 o 
 -13   4  12      381.21      129.07    168.58 o 
 -12   4  12     2958.11     3056.24    326.54 o 
 -11   4  12      465.87      482.64    112.47 o 
 -10   4  12     3042.15     3278.95    177.12 o 
  -9   4  12     1417.18     1639.90    142.66 o 
  -8   4  12     4696.68     5354.73    215.70 o 
  -7   4  12      634.09      683.03    114.53 o 
  -6   4  12     2602.97     2756.37    162.43 o 
  -5   4  12      726.97      706.03    131.05 o 
  -4   4  12     3403.89     3007.34    197.77 o 
  -3   4  12     1213.56     1552.34    160.10 o 
  -2   4  12     2524.14     2462.97    185.04 o 
  -1   4  12      914.26     1077.04    174.15 o 
   0   4  12     3222.88     3421.05    213.75 o 
   1   4  12      448.13      309.36    122.61 o 
   2   4  12     2226.06     2377.02    192.61 o 
   3   4  12      264.65      199.97    122.25 o 
   4   4  12     2258.56     2206.92    193.84 o 
   5   4  12      415.16      486.65    189.38 o 
   6   4  12     2557.93     2414.93    326.80 o 
   7   4  12      281.03      153.16    136.05 o 
   8   4  12     2980.14     3116.80    246.42 o 
 -15   5  12      190.19      200.56    198.61 o 
 -14   5  12       15.00      -64.66    179.97 o 
 -13   5  12      466.63      416.04    194.01 o 
 -12   5  12      178.00       46.26    196.55 o 
 -11   5  12      130.06      126.27    131.60 o 
 -10   5  12       47.13     -105.85    105.46 o 
  -9   5  12      378.63      132.75    124.38 o 
  -8   5  12      386.21      361.21    130.93 o 
  -7   5  12      452.15      619.95    208.37 o 
  -6   5  12        4.92        5.15    116.99 o 
  -5   5  12      343.19      358.14    130.54 o 
  -4   5  12      274.21      305.90    142.12 o 
  -3   5  12      938.66      868.51    148.54 o 
  -2   5  12     1395.53     1456.81    170.64 o 
  -1   5  12      268.51      213.59    124.71 o 
   0   5  12      212.08       97.79    121.19 o 
   1   5  12      287.72      149.70    123.21 o 
   2   5  12      202.55      224.81    128.96 o 
   3   5  12      744.25      375.60    139.95 o 
   4   5  12      182.79       53.78    130.92 o 
   5   5  12      509.28      335.61    144.87 o 
   6   5  12      275.04      220.36    150.07 o 
 -12   6  12       45.41      -41.57    234.98 o 
 -11   6  12       11.18       86.50    225.50 o 
 -10   6  12      663.12      645.74    177.90 o 
  -9   6  12      367.93      341.82    144.53 o 
  -8   6  12      438.96      340.74    143.17 o 
  -7   6  12      410.81      256.53    156.40 o 
  -6   6  12      712.72      750.09    154.42 o 
  -5   6  12       32.38      -75.58    131.25 o 
  -4   6  12      123.82       10.52    140.02 o 
  -3   6  12       39.59      175.43    135.82 o 
  -2   6  12       75.00      -10.60    150.96 o 
  -1   6  12       16.04     -183.45    122.30 o 
   0   6  12      275.19      323.91    145.91 o 
   1   6  12       40.56      -72.41    132.40 o 
   2   6  12      142.55      103.96    140.42 o 
   3   6  12       10.26       48.17    140.53 o 
  -8   7  12      244.01       94.96    156.85 o 
  -7   7  12     2753.82     2672.30    234.15 o 
  -6   7  12      161.72       92.85    152.57 o 
  -5   7  12     1871.93     1813.36    212.20 o 
  -4   7  12      219.65      281.42    158.61 o 
  -3   7  12     1520.94     1069.20    298.97 o 
  -2   7  12      993.45      617.95    183.51 o 
 -19   1  13      138.22     -293.59    223.28 o 
 -18   1  13      576.41      308.31    207.89 o 
 -17   1  13      111.35      -99.27    186.10 o 
 -16   1  13     2646.44     2565.54    273.04 o 
 -15   1  13       16.81      -78.10    163.48 o 
 -14   1  13     1211.09      898.02    189.09 o 
 -13   1  13       15.24      -39.24    147.59 o 
 -12   1  13     1041.06     1015.21    173.92 o 
 -11   1  13       38.10       87.74     70.33 o 
 -10   1  13     3392.37     3496.59    170.20 o 
  -9   1  13      427.13      396.01     95.55 o 
  -8   1  13     2071.66     2481.34    146.77 o 
  -7   1  13      210.93      310.97     93.30 o 
  -6   1  13     5209.02     6080.46    408.11 o 
  -5   1  13      630.55      675.99    112.06 o 
  -4   1  13     1959.75     2307.47    161.53 o 
  -3   1  13      121.19      283.21    101.07 o 
  -2   1  13     6626.92     6966.36    240.15 o 
  -1   1  13      831.54      707.18    115.14 o 
   0   1  13     1592.76     1848.98    147.66 o 
   1   1  13       66.56      165.61     99.53 o 
   2   1  13     3154.56     3418.57    169.00 o 
   3   1  13       26.90       31.23     91.12 o 
   4   1  13     1191.82     1377.94    198.10 o 
   5   1  13       48.07       89.35    169.28 o 
   6   1  13     1354.11      997.14    147.29 o 
   7   1  13      200.83      992.96    620.50 o 
   8   1  13      913.45      869.73    157.56 o 
   9   1  13       62.48      -21.49    131.93 o 
 -18   2  13       51.14      -89.49    268.74 o 
 -17   2  13     4727.44     4823.29    490.58 o 
 -16   2  13       21.62     -147.41    171.06 o 
 -15   2  13     5600.44     5164.96    339.39 o 
 -14   2  13       34.55      -19.56    161.92 o 
 -13   2  13     4801.70     5363.02    316.45 o 
 -12   2  13      284.46      259.26    157.94 o 
 -11   2  13     8296.52     8445.53    260.00 o 
 -10   2  13      280.86      159.15     94.12 o 
  -9   2  13    10283.65     9959.47    282.39 o 
  -8   2  13      638.78      710.62    107.00 o 
  -7   2  13    11595.01    11760.37    278.81 o 
  -6   2  13       23.57        9.23     86.76 o 
  -5   2  13     3873.43     4507.34    190.40 o 
  -4   2  13     1502.34     1559.62    127.67 o 
  -3   2  13    11812.41    11601.47    275.68 o 
  -2   2  13       14.18       25.64     86.56 o 
  -1   2  13    11622.38    11367.37    315.21 o 
   0   2  13      405.94      390.61    118.31 o 
   1   2  13     6919.08     6748.68    263.40 o 
   2   2  13      261.74      208.73    117.61 o 
   3   2  13     4243.11     4420.92    235.69 o 
   4   2  13      341.82      223.95    123.25 o 
   5   2  13     3198.80     3401.44    288.90 o 
   6   2  13      849.75      807.20    147.55 o 
   7   2  13     5368.23     5597.74    334.19 o 
   8   2  13       83.59      -46.70    131.70 o 
 -17   3  13        0.53       94.64    204.02 o 
 -16   3  13    12180.46    12167.43    487.28 o 
 -15   3  13        1.96     -232.01    167.70 o 
 -14   3  13     8810.28     8920.75    402.14 o 
 -13   3  13      569.81      475.79    180.97 o 
 -12   3  13    13965.10    12976.22    451.23 o 
 -11   3  13       15.22      -34.84    121.00 o 
 -10   3  13    18391.56    18347.95    441.44 o 
  -9   3  13     1846.65     1782.59    144.26 o 
  -8   3  13    13696.35    13842.40    315.20 o 
  -7   3  13      666.97      584.27    118.40 o 
  -6   3  13    13870.35    14031.39    314.96 o 
  -5   3  13      256.39      229.59     99.66 o 
  -4   3  13    14473.66    14821.17    321.96 o 
  -3   3  13       23.33      -75.97    101.59 o 
  -2   3  13    20150.95    19803.41    461.89 o 
  -1   3  13      703.87      617.00    158.81 o 
   0   3  13     8920.02     8220.76    537.55 o 
   1   3  13      170.10      196.39    120.49 o 
   2   3  13    10230.82     9933.18    327.06 o 
   3   3  13       47.73        4.89    117.27 o 
   4   3  13     7462.63     7445.13    293.89 o 
   5   3  13      301.17      361.57    139.04 o 
   6   3  13    10102.59     9634.64    477.50 o 
   7   3  13       46.76      172.27    171.18 o 
 -16   4  13      533.14      456.07    216.74 o 
 -15   4  13    12402.74    12505.33    495.31 o 
 -14   4  13        4.23      147.88    183.98 o 
 -13   4  13    14779.72    14071.11    497.00 o 
 -12   4  13      138.63      293.95    230.44 o 
 -11   4  13    17933.42    17594.58    528.82 o 
 -10   4  13      121.77       94.25    106.99 o 
  -9   4  13    15234.14    15029.05    343.64 o 
  -8   4  13     1955.22     1950.61    155.54 o 
  -7   4  13    22950.54    22964.38    437.68 o 
  -6   4  13      340.16      416.26    129.27 o 
  -5   4  13    20468.72    20389.70    476.88 o 
  -4   4  13      777.99     1003.85    184.73 o 
  -3   4  13    16815.46    16550.20    423.84 o 
  -2   4  13       45.19      194.35    121.06 o 
  -1   4  13    19939.95    19522.82    477.22 o 
   0   4  13     2545.80     2424.13    194.79 o 
   1   4  13    13365.52    12961.78    519.30 o 
   2   4  13      817.27      665.70    142.54 o 
   3   4  13    14433.06    13768.41    656.87 o 
   4   4  13      606.74      493.17    144.44 o 
   5   4  13     9449.49     9333.60    340.08 o 
   6   4  13      301.81     1545.16    976.68 o 
 -14   5  13    11322.30    11208.94    473.89 o 
 -13   5  13      157.28      167.74    190.71 o 
 -12   5  13    11660.41    12078.95    473.96 o 
 -11   5  13      311.02     -103.52    234.70 o 
 -10   5  13    16745.77    16970.75    438.87 o 
  -9   5  13       87.61      108.01    131.34 o 
  -8   5  13    12178.67    13432.16    388.99 o 
  -7   5  13      520.21      519.56    144.86 o 
  -6   5  13    16737.00    16917.77    443.53 o 
  -5   5  13      459.42      594.34    147.27 o 
  -4   5  13    18134.28    17803.63    459.09 o 
  -3   5  13      770.97      761.41    152.57 o 
  -2   5  13    15388.77    15126.28    423.42 o 
  -1   5  13       40.26     -121.89    123.58 o 
   0   5  13    15208.36    14172.35    431.48 o 
   1   5  13     1306.36     1298.93    180.26 o 
   2   5  13    12621.53    12378.88    390.28 o 
   3   5  13      889.38      731.49    157.69 o 
   4   5  13    10083.53     9177.15    348.23 o 
 -11   6  13    14533.61    14159.78    684.70 o 
 -10   6  13      151.94      206.45    149.73 o 
  -9   6  13    14017.97    14427.75    425.38 o 
  -8   6  13      305.61      265.84    187.63 o 
  -7   6  13    15645.96    15515.44    443.80 o 
  -6   6  13      229.58      242.98    151.40 o 
  -5   6  13    15840.20    15912.92    449.00 o 
  -4   6  13      540.25      519.23    157.69 o 
  -3   6  13    11863.89    12329.32    398.28 o 
  -2   6  13      616.08      748.90    165.53 o 
  -1   6  13    16130.21    15669.89    453.32 o 
   0   6  13      654.70      561.18    163.86 o 
   1   6  13     9427.88     9077.83    388.50 o 
 -18   0  14     8065.75     8059.95    614.60 o 
 -17   0  14      564.78      466.37    307.69 o 
 -16   0  14    15297.10    14619.58    746.73 o 
 -15   0  14      600.19       31.67    252.11 o 
 -14   0  14    15087.00    15047.89    711.90 o 
 -13   0  14      465.20      558.39    249.71 o 
 -12   0  14    18137.04    19521.80    790.10 o 
 -11   0  14      375.56      180.81    209.65 o 
 -10   0  14    19561.37    20780.78    787.13 o 
  -9   0  14      325.11      249.81    201.82 o 
  -8   0  14    16780.75    18396.52    519.85 o 
  -7   0  14      150.49      173.81    136.90 o 
  -6   0  14    18575.11    18671.24    522.01 o 
  -5   0  14        5.75      167.90    137.49 o 
  -4   0  14    23068.71    23274.50    603.28 o 
  -3   0  14       16.32        8.17    133.12 o 
  -2   0  14    24596.50    24708.98    630.18 o 
  -1   0  14      354.91      316.67    146.72 o 
   0   0  14    17558.54    18458.51    526.87 o 
   1   0  14       41.29      180.91    140.37 o 
   2   0  14    15203.89    15790.68    487.04 o 
   3   0  14       18.48       86.40    141.33 o 
   4   0  14    16002.47    16056.57    503.24 o 
   5   0  14       19.74      -59.25    159.46 o 
 -18   1  14     1806.92     1605.85    265.27 o 
 -17   1  14    18491.51    18215.04    730.92 o 
 -16   1  14      368.32      412.98    201.63 o 
 -15   1  14    13125.82    12970.46    692.80 o 
 -14   1  14      697.09      724.53    187.99 o 
 -13   1  14    17579.24    16946.82    544.74 o 
 -12   1  14      150.39       42.26    152.80 o 
 -11   1  14    25110.10    24800.60    763.61 o 
 -10   1  14       16.81       26.02     92.91 o 
  -9   1  14    17600.52    18126.19    364.41 o 
  -8   1  14       36.35       20.86     91.10 o 
  -7   1  14    22170.63    23022.46    422.82 o 
  -6   1  14       32.83      102.42     93.09 o 
  -5   1  14    28668.00    29302.41    496.98 o 
  -4   1  14        2.84      167.55     96.11 o 
  -3   1  14    25261.25    25989.05    459.71 o 
  -2   1  14      136.71      260.54    108.82 o 
  -1   1  14    21777.83    22898.31    424.47 o 
   0   1  14       16.78       38.06     94.30 o 
   1   1  14    18050.52    18708.72    421.68 o 
   2   1  14       31.04      -31.09     95.87 o 
   3   1  14    20396.78    20449.15    483.40 o 
   4   1  14       10.64       91.44    123.79 o 
   5   1  14    13841.12    14280.61    401.91 o 
   6   1  14       73.45      217.13    134.93 o 
   7   1  14    13059.73    13540.89    401.42 o 
 -17   2  14      411.20      607.36    310.49 o 
 -16   2  14     8436.90     8335.51    415.33 o 
 -15   2  14      476.24      364.59    192.53 o 
 -14   2  14    11163.28    10771.80    434.52 o 
 -13   2  14      685.18      524.85    180.76 o 
 -12   2  14     8318.06     8552.06    370.22 o 
 -11   2  14      394.06      275.99    121.73 o 
 -10   2  14    12404.91    12439.16    302.16 o 
  -9   2  14       27.18       18.34     97.18 o 
  -8   2  14    13305.33    13535.31    313.65 o 
  -7   2  14       65.51      165.41     99.76 o 
  -6   2  14    16716.62    17189.15    357.99 o 
  -5   2  14      358.77      401.42    113.17 o 
  -4   2  14    14209.66    14815.77    327.26 o 
  -3   2  14      131.90       98.73     96.21 o 
  -2   2  14    18235.57    18831.17    376.68 o 
  -1   2  14      164.31      218.19    120.22 o 
   0   2  14    12238.30    12697.39    530.37 o 
   1   2  14        2.07      174.59    120.72 o 
   2   2  14    13218.48    13322.91    383.49 o 
   3   2  14       78.09      139.78    126.86 o 
   4   2  14    12094.43    11881.87    367.93 o 
   5   2  14       26.72       38.48    129.28 o 
   6   2  14     7379.81     7244.58    304.97 o 
   7   2  14      265.74      134.08    144.26 o 
 -16   3  14      964.59      778.51    226.11 o 
 -15   3  14     6166.67     6445.58    386.49 o 
 -14   3  14      382.87      149.82    381.70 o 
 -13   3  14     5659.74     6201.50    481.82 o 
 -12   3  14       14.71     -137.89    250.29 o 
 -11   3  14     8023.78     7955.39    348.30 o 
 -10   3  14      467.52      634.75    134.20 o 
  -9   3  14    11309.57    11604.10    311.04 o 
  -8   3  14      327.06      338.95    110.47 o 
  -7   3  14     6847.05     7105.11    299.56 o 
  -6   3  14       12.65      -58.43     96.98 o 
  -5   3  14     6164.26     6187.81    227.16 o 
  -4   3  14      112.92       61.69    117.43 o 
  -3   3  14     7455.72     7343.28    289.43 o 
  -2   3  14      202.62      240.69    127.33 o 
  -1   3  14    12843.66    12937.64    378.80 o 
   0   3  14       65.75       92.51    123.29 o 
   1   3  14     6239.40     6242.62    283.91 o 
   2   3  14      287.81      324.40    135.32 o 
   3   3  14     3345.65     3193.30    231.72 o 
   4   3  14      302.08      108.99    135.77 o 
   5   3  14     4891.88     4522.14    271.55 o 
   6   3  14      316.17      557.42    157.97 o 
 -15   4  14      379.93      150.27    290.54 o 
 -14   4  14     3690.20     2843.19    604.40 o 
 -13   4  14      140.63       57.02    181.91 o 
 -12   4  14     3270.09     3389.81    292.96 o 
 -11   4  14      624.16      769.37    196.45 o 
 -10   4  14     1458.60     1511.98    152.03 o 
  -9   4  14       30.18       96.30    114.44 o 
  -8   4  14     6663.38     6771.56    295.69 o 
  -7   4  14      479.71      706.90    191.15 o 
  -6   4  14     2946.80     2887.39    321.31 o 
  -5   4  14       74.09      -72.81    121.13 o 
  -4   4  14     1612.67     1247.88    279.55 o 
  -3   4  14       46.70      190.69    129.10 o 
  -2   4  14     2141.23     2155.23    201.53 o 
  -1   4  14      511.83      536.75    144.62 o 
   0   4  14     1345.81      827.20    157.11 o 
   1   4  14       96.87      118.14    130.55 o 
   2   4  14     3858.13     3378.42    246.86 o 
   3   4  14      102.58       64.90    135.50 o 
   4   4  14     1797.19     1874.37    207.31 o 
 -12   5  14       23.24       70.76    242.74 o 
 -11   5  14      216.43       65.75    235.29 o 
 -10   5  14      752.44      691.53    157.98 o 
  -9   5  14      348.88      160.15    141.41 o 
  -8   5  14       83.54      -89.51    133.11 o 
  -7   5  14       14.32      116.41    137.86 o 
  -6   5  14        7.15      139.66    139.70 o 
  -5   5  14      234.40      357.12    147.41 o 
  -4   5  14       74.85       90.19    140.08 o 
  -3   5  14       31.45      147.92    139.13 o 
  -2   5  14      485.29      213.57    142.42 o 
  -1   5  14       13.63       32.07    138.43 o 
   0   5  14       36.56     -109.19    133.05 o 
   1   5  14      387.24      334.85    152.29 o 
   2   5  14        0.96      -66.54    167.86 o 
  -8   6  14      259.19      426.93    165.06 o 
  -7   6  14       92.47       56.08    154.10 o 
  -6   6  14      135.61      196.30    158.15 o 
  -5   6  14      150.71      143.46    154.19 o 
  -4   6  14      188.92      249.96    165.42 o 
  -3   6  14        1.23       67.67    151.36 o 
 -17   1  15      170.65      176.71    209.67 o 
 -16   1  15      437.81      559.57    211.96 o 
 -15   1  15      582.37      642.25    211.25 o 
 -14   1  15     1098.13     1141.97    275.85 o 
 -13   1  15      405.19      230.22    173.18 o 
 -12   1  15      361.39      186.57    164.57 o 
 -11   1  15       10.09       47.70    120.59 o 
 -10   1  15     1129.60     1417.79    213.07 o 
  -9   1  15      556.74      382.69    112.01 o 
  -8   1  15     1878.06     2119.77    234.68 o 
  -7   1  15      760.18      960.92    187.85 o 
  -6   1  15      875.13      999.05    128.21 o 
  -5   1  15        6.70      -88.15     94.75 o 
  -4   1  15     2103.12     2192.06    157.23 o 
  -3   1  15      181.85      246.80    105.15 o 
  -2   1  15     1178.64     1286.62    202.42 o 
  -1   1  15       55.22      165.01    104.87 o 
   0   1  15     1871.75     1616.36    143.90 o 
   1   1  15       20.76     -107.19    117.73 o 
   2   1  15     1340.90      889.79    152.90 o 
   3   1  15        7.91      -12.51    127.95 o 
   4   1  15      842.16      759.21    156.07 o 
   5   1  15        6.39       15.73    135.75 o 
 -16   2  15      786.08      300.95    207.24 o 
 -15   2  15     2365.69     2709.76    314.35 o 
 -14   2  15      830.17      828.81    203.77 o 
 -13   2  15     4621.16     4585.87    320.31 o 
 -12   2  15      656.84      434.12    177.58 o 
 -11   2  15     3937.94     4111.88    292.20 o 
 -10   2  15      311.40      244.61    135.68 o 
  -9   2  15     2341.12     2556.03    171.84 o 
  -8   2  15      592.27      614.31    119.89 o 
  -7   2  15     4451.62     4961.42    307.86 o 
  -6   2  15      489.05      247.81    109.39 o 
  -5   2  15     3657.96     3969.34    299.33 o 
  -4   2  15      123.99       23.95    102.15 o 
  -3   2  15     5241.59     5751.27    230.13 o 
  -2   2  15       47.73     -251.68    167.79 o 
  -1   2  15     4349.51     4272.19    289.53 o 
   0   2  15       15.01       47.03    126.32 o 
   1   2  15     2698.12     2739.11    241.55 o 
   2   2  15      798.10      774.34    153.48 o 
   3   2  15     2846.31     2993.76    231.21 o 
   4   2  15      195.48      183.65    138.97 o 
   5   2  15     4632.30     4237.05    440.01 o 
 -15   3  15     2301.94     2153.16    609.22 o 
 -14   3  15     7672.90     7480.24    553.92 o 
 -13   3  15     1315.00      831.85    209.57 o 
 -12   3  15     7678.03     7902.65    383.23 o 
 -11   3  15      957.46     1104.28    311.01 o 
 -10   3  15     6780.89     7032.86    250.31 o 
  -9   3  15      633.30      497.66    123.03 o 
  -8   3  15     8867.79     8915.76    274.89 o 
  -7   3  15      568.50      548.40    122.79 o 
  -6   3  15     6848.33     6908.35    293.29 o 
  -5   3  15      412.66      333.17    138.16 o 
  -4   3  15     8279.68     8348.61    319.31 o 
  -3   3  15      466.10      598.84    187.28 o 
  -2   3  15     7922.85     7933.57    315.50 o 
  -1   3  15      268.85       97.38    130.52 o 
   0   3  15     5410.11     5555.93    295.44 o 
   1   3  15      406.03      199.08    140.46 o 
   2   3  15     9769.52     9788.92    354.66 o 
   3   3  15     1339.85     1256.98    232.25 o 
   4   3  15     4046.45     3879.66    280.60 o 
 -13   4  15     9470.93     9503.79    689.09 o 
 -12   4  15     1882.06     2037.12    276.35 o 
 -11   4  15    11174.23    10347.24    436.72 o 
 -10   4  15      809.10      792.79    159.30 o 
  -9   4  15     8452.11     8761.33    331.27 o 
  -8   4  15      663.56      885.64    163.82 o 
  -7   4  15    12774.78    12449.91    390.45 o 
  -6   4  15     1027.19      967.67    259.89 o 
  -5   4  15    11789.78    11550.32    377.89 o 
  -4   4  15      357.83      218.48    137.72 o 
  -3   4  15    14085.19    13737.08    414.72 o 
  -2   4  15      367.86      318.58    145.13 o 
  -1   4  15     7799.44     7608.72    320.91 o 
   0   4  15      110.19       79.59    141.15 o 
   1   4  15    11150.81    10798.54    380.27 o 
   2   4  15      278.94      275.06    150.65 o 
 -10   5  15    11253.90    10719.79    374.63 o 
  -9   5  15     1394.15     1194.63    274.26 o 
  -8   5  15     7791.87     7898.68    333.64 o 
  -7   5  15      552.35      444.14    164.75 o 
  -6   5  15    11110.08    11516.29    391.99 o 
  -5   5  15     1671.69     1481.35    521.46 o 
  -4   5  15    12874.35    12691.77    413.65 o 
  -3   5  15     1233.37      830.20    168.94 o 
  -2   5  15    14502.05    14568.98    447.50 o 
  -1   5  15       44.68      223.89    205.06 o 
 -15   0  16     5818.49     6041.58    551.37 o 
 -14   0  16    10703.43     9935.36    614.75 o 
 -12   0  16    12494.95    13405.14    678.51 o 
 -10   0  16     6495.70     6518.20    475.77 o 
  -9   0  16     4299.98     4647.83    420.04 o 
  -8   0  16    12039.12    12913.16    627.95 o 
  -7   0  16     3543.80     4235.18    398.21 o 
  -6   0  16     8639.73     8929.63    388.26 o 
  -5   0  16     2759.96     3273.20    279.66 o 
  -4   0  16    10698.07    11015.22    427.52 o 
  -3   0  16     3796.86     3823.62    296.00 o 
  -2   0  16    12394.87    12287.09    452.93 o 
  -1   0  16     3284.23     4168.01    305.91 o 
   0   0  16     5568.16     5848.41    656.87 o 
   1   0  16     4457.89     5241.75    389.55 o 
   2   0  16    13690.77    14788.47    667.85 o 
 -15   1  16    10143.47    10415.11    642.74 o 
 -14   1  16     5936.41     6191.82    561.72 o 
 -13   1  16     9856.56    10235.52    617.09 o 
 -12   1  16     4856.85     5647.54    918.99 o 
 -11   1  16    11478.35    11708.71    625.59 o 
 -10   1  16     4996.26     5666.48    234.80 o 
  -9   1  16    10606.23    11239.77    393.84 o 
  -8   1  16     3406.36     3571.56    199.11 o 
  -7   1  16    13841.94    14604.61    347.33 o 
  -6   1  16     4715.95     4859.06    225.08 o 
  -5   1  16    13920.84    14699.96    450.54 o 
  -4   1  16     4444.67     4525.23    356.21 o 
  -3   1  16     9696.57    10227.39    292.01 o 
  -2   1  16     2217.90     2453.74    195.91 o 
  -1   1  16    10921.29    11363.86    308.94 o 
   0   1  16     1722.08     1471.32    213.26 o 
   1   1  16    13435.86    14213.84    420.32 o 
   2   1  16     3663.70     3842.21    256.52 o 
   3   1  16     9697.82     9638.17    356.05 o 
 -15   2  16     4810.67     3627.94    428.26 o 
 -13   2  16     3471.33     3040.95    468.22 o 
 -12   2  16     5804.29     5106.20    352.54 o 
 -11   2  16     4000.78     4531.66    316.72 o 
 -10   2  16     6137.98     6444.87    287.88 o 
  -9   2  16     3486.83     3635.85    203.26 o 
  -8   2  16     9269.33    10017.98    303.20 o 
  -7   2  16     6099.52     6627.72    248.08 o 
  -6   2  16     4639.27     5398.28    236.88 o 
  -5   2  16     1528.83     1628.62    153.25 o 
  -4   2  16    10244.38    10249.46    295.95 o 
  -3   2  16     2664.89     2913.72    251.21 o 
  -2   2  16     8890.68     9200.55    587.27 o 
  -1   2  16     1873.15     1463.49    249.65 o 
   0   2  16     8211.93     8795.07    455.94 o 
   1   2  16     2630.94     2534.99    221.59 o 
   2   2  16     6375.46     7047.56    327.90 o 
   3   2  16      467.00      615.84    165.24 o 
 -13   3  16     5109.47     5325.55    540.94 o 
 -12   3  16     2340.94     1595.88    236.61 o 
 -11   3  16     4544.47     4312.90    319.23 o 
 -10   3  16     1416.78     1339.65    152.34 o 
  -9   3  16     3312.67     3857.85    320.91 o 
  -8   3  16     1829.12     1519.63    156.05 o 
  -7   3  16     3251.43     3460.04    300.99 o 
  -6   3  16     1333.29     1673.52    192.79 o 
  -5   3  16     6153.53     6867.75    441.33 o 
  -4   3  16      738.51      667.97    160.42 o 
  -3   3  16     4547.06     5024.15    288.71 o 
  -2   3  16      887.12      728.06    163.20 o 
  -1   3  16     3909.95     4057.43    265.88 o 
   0   3  16      949.69      890.33    169.25 o 
   1   3  16     5100.33     4690.70    282.00 o 
 -11   4  16      276.33       37.77    254.94 o 
 -10   4  16     3041.09     2490.21    337.62 o 
  -9   4  16      563.16      543.60    167.17 o 
  -8   4  16      928.27      952.05    175.77 o 
  -7   4  16      818.53      529.94    162.98 o 
  -6   4  16     1892.70     1689.29    338.62 o 
  -5   4  16      415.79      200.27    223.41 o 
  -4   4  16     1510.75     1357.98    193.01 o 
  -3   4  16      443.04      434.20    186.30 o 
  -2   4  16     2044.98     1277.92    189.14 o 
  -1   4  16      606.91      588.38    168.67 o 
 -13   1  17      809.52      532.84    204.91 o 
 -12   1  17      353.05      282.98    192.71 o 
 -11   1  17      615.49      425.71    200.29 o 
 -10   1  17      787.03      603.96    131.15 o 
  -9   1  17      633.13      614.87    134.54 o 
  -8   1  17     1180.68      899.01    138.99 o 
  -7   1  17     1213.89      870.31    141.03 o 
  -6   1  17      400.82      376.22    126.35 o 
  -5   1  17      918.48      615.34    132.81 o 
  -4   1  17     1015.19      757.45    222.56 o 
  -3   1  17      377.09      389.41    129.09 o 
  -2   1  17      895.27      800.73    141.37 o 
  -1   1  17      257.13      610.40    167.04 o 
   0   1  17     1320.80      951.45    282.09 o 
   1   1  17     1001.55      927.02    205.60 o 
 -12   2  17     2216.96     1500.73    232.19 o 
 -11   2  17     2166.78     2249.03    339.48 o 
 -10   2  17     1809.28     2008.39    210.01 o 
  -9   2  17     2798.11     2989.44    365.66 o 
  -8   2  17     2676.95     2660.84    282.14 o 
  -7   2  17      253.96      231.83    127.05 o 
  -6   2  17      740.63      541.72    137.83 o 
  -5   2  17     4464.36     4391.14    298.75 o 
  -4   2  17     1289.14     1100.81    335.39 o 
  -3   2  17     2450.24     2422.33    436.26 o 
  -2   2  17     1226.56     1086.49    282.95 o 
  -1   2  17     1872.90     1846.63    294.89 o 
   0   2  17     2418.32     2594.76    288.34 o 
 -10   3  17     4631.42     4449.95    236.57 o 
  -9   3  17     4756.10     6376.01    635.41 o 
  -8   3  17     2866.19     2614.86    231.17 o 
  -7   3  17     2354.08     2191.99    308.14 o 
  -6   3  17     5079.94     4833.63    291.84 o 
  -5   3  17     3814.24     3934.62    831.95 o 
  -4   3  17     3119.87     3401.53    259.96 o 
  -3   3  17     3061.73     3098.69    418.76 o 
  -2   3  17     3774.61     3952.32    358.43 o 
 -10   0  18     2441.31     2183.83    351.95 o 
  -8   0  18     2178.33     1638.09    322.95 o 
  -7   0  18    10659.46    11913.28    647.89 o 
  -5   0  18     5863.45     6156.02    491.76 o 
  -4   0  18     2081.82     2663.00    370.18 o 
  -3   0  18     7638.18     8505.18    557.31 o 
 -10   1  18     8606.65     8532.11    610.65 o 
  -9   1  18     3181.09     3351.84   1054.41 o 
  -8   1  18     8100.11     9281.07    357.96 o 
  -7   1  18     3693.48     3712.68    315.45 o 
  -6   1  18    10077.60    11324.81    473.98 o 
  -5   1  18     4217.89     4414.92    405.22 o 
  -4   1  18     6141.43     6887.57    285.89 o 
  -3   1  18     3448.54     3349.25    318.00 o 
  -7   2  18     8978.29    10044.18    377.70 o 
  -6   2  18     2166.86     1770.09    209.38 o 
                                                 
